# Supplementary material for: Predicting wavelength-dependent photochemical reactivity and selectivity
Source: Nat Commun. 2021 Mar 16;12:1691. doi: 10.1038/s41467-021-21797-x (PMC7966369; doi:10.1038/s41467-021-21797-x)
Supplement: Supplementary file 4 — Source Data [file 41467_2021_21797_MOESM4_ESM.xlsx]

## Sheet: Fig.2 a-c
lambda	PhI_A (Average of 3 measurements)	Std Dev PHI_A	lambda	EPSILON_A'	lambda	EPSILON_NEM	lambda	EPSILON_AP'		lambda	LED 2 emission normalized	LED 3 emission normalized	lambda	transmittance		c	PHI_A 382 nm	Std Dev PHI_A 382 nm	c	PHI_A 307 nm	Std Dev PHI_A 307 nm	lambda	PhI_A_1	PhI_A_2	PhI_A_3
285	0.04953	0.0035	250	4165.37	200	4075.06	200	18356.8		250.023	9.54583e-05	0.00025658	250	0		0.00013	0.0571	0.00856	0.0048	0.059	0.00885	285	0.0496	0.053	0.046
292	0.0775	0.00328	251	3841.81	201	4237.46	200.5	17897.9		250.238	6.81552e-05	0.000563783	250.05	0		0.00053	0.0447	0.00671	0.0023	0.103	0.01545	292	0.0805	0.074	0.078
300	0.109	0.00755	252	3541.24	202	4537.42	201	17131.8		250.453	3.63358e-05	0.000432873	250.1	0		0.0011	0.0378	0.00567	0.0011	0.133	0.01995	300	0.101	0.116	0.11
307	0.115	0.02272	253	3300.27	203	4396.39	201.5	16853.6		250.668	4.45473e-05	0.000513164	250.15	0		0.0023	0.0272	0.00408				307	0.089	0.125	0.131
315	0.09933	0.01358	254	3113.84	204	4517.84	202	17733.7		250.883	7.02081e-05	0.0003072	250.2	0		0.0048	0.0158	0.00237				315	0.101	0.083	0.112
322	0.084	0.02234	255	2960.05	205	5051.67	202.5	16828.8		251.098	0.000136668	0.000549818	250.25	0								322	0.066	0.077	0.109
330	0.04953	0.00571	256	2836.06	206	4717.89	203	17637.2		251.312	8.53994e-05	0.000563783	250.3	0								330	0.0536	0.043	0.052
337	0.03733	0.00321	257	2736.17	207	4700.53	203.5	16708.6		251.527	8.97103e-05	0.000701027	250.35	0								337	0.035	0.041	0.036
345	0.03023	0.0024	258	2655.55	208	4864.66	204	16478.5		251.742	7.98565e-05	0.000926978	250.4	0								345	0.0287	0.029	0.033
360	0.027	0.002	259	2588.51	209	4724.11	204.5	15906.8		251.957	9.87429e-05	0.000563783	250.45	0								360	0.027	0.029	0.025
375	0.028	0.00872	260	2532.43	210	4801.16	205	14989		252.172	4.53684e-05	0.000390981	250.5	0								375	0.022	0.038	0.024
382	0.02807	0.00261	261	2486.65	211	4720.47	205.5	16870.2		252.387	0.000107678	0.000471272	250.55	0								382	0.0272	0.031	0.026
390	0.02853	0.0035	262	2450.06	212	5482.82	206	16977		252.602	6.22017e-05	0.000258327	250.6	0								390	0.0286	0.032	0.025
397	0.02353	0.00284	263	2419.39	213	4890.24	206.5	19800.9		252.817	8.51942e-05	0.000441601	250.65	0								397	0.0266	0.023	0.021
405	0.01747	0.00186	264	2393.76	214	4887	207	18051.1		253.031	1.76547e-05	0.000569019	250.7	0								405	0.0154	0.019	0.018
412	0.008	0.00236	265	2375.36	215	4994.45	207.5	17981.8		253.246	8.60154e-05	0.000506182	250.75	0								412	0.0053	0.009	0.0097
420	0.0026	0.000964365	266	2361.34	216	4787.62	208	16284.2		253.461	9.62795e-05	0.000383999	250.8	0								420	0.0015	0.003	0.0033
427	0	--	267	2353.02	217	4870.6	208.5	16480.3		253.676	9.0326e-05	0.000793725	250.85	0								427	0	0	0
		--	268	2348.63	218	4835.16	209	16529.7		253.891	6.40495e-05	0.000459055	250.9	0
		--	269	2347.32	219	4657.76	209.5	14995.7		254.105	7.2261e-05	0.000585155	250.95	0
		--	270	2346.22	220	4538.78	210	14518.9		254.32	9.75112e-05	0.000333382	251	0
		--	271	2344.47	221	4294.08	210.5	14539.4		254.535	0.000121138	0.000567274	251.05	0
		--	272	2339.65	222	4088.81	211	14209		254.75	9.75112e-05	0.000614123	251.1	0
		--	273	2330.67	223	3938.38	211.5	14072.6		254.964	7.10292e-05	0.000497454	251.15	0
		--	274	2316.87	224	3748.41	212	13457.3		255.179	7.47244e-05	0.000799518	251.2	0
		--	275	2298.91	225	3570.27	212.5	13349		255.394	8.74522e-05	0.000602535	251.25	0
		--	276	2274.81	226	3391.69	213	13149.5		255.608	8.12936e-05	0.000439855	251.3	0
		--	277	2246.33	227	3209.51	213.5	13085.7		255.823	6.38443e-05	0.000747376	251.35	0
		--	278	2212.59	228	3051.23	214	12854.6		256.038	4.5779e-05	0.000317673	251.4	0
		--	279	2171.63	229	2893.53	214.5	12651.6		256.252	6.26123e-05	0.000576001	251.45	0
		--	280	2121.9	230	2722.62	215	12509.8		256.467	7.86247e-05	0.000319419	251.5	0
		--	281	2060.34	231	2549.65	215.5	12420.9		256.682	7.69824e-05	0.000880629	251.55	0
		--	282	1985.42	232	2255.63	216	12389		256.896	5.70697e-05	0.000464292	251.6	0
		--	283	1894.07	233	1676.92	216.5	12244.9		257.111	5.07059e-05	0.000485236	251.65	0
		--	284	1786.29	234	1087.88	217	12148.2		257.325	6.81552e-05	0.000631503	251.7	0
		--	285	1667.77	235	650.599	217.5	12014.3		257.54	8.45782e-05	0.000453819	251.75	0
		--	286	1541.59	236	373.311	218	11946.4		257.755	6.81552e-05	0.000666265	251.8	0
		--	287	1411.9	237	211.107	218.5	11810.2		257.969	8.99157e-05	0.000932771	251.85	0
		--	288	1281.33	238	127.211	219	11704		258.184	0.000105608	0.000718408	251.9	0
		--	289	1157.78	239	87.2019	219.5	11512.7		258.398	8.78626e-05	0.000631503	251.95	0
		--	290	1039.48	240	71.0607	220	11331.6		258.613	8.39622e-05	0.000370036	252	0
		--	291	928.851	241	63.8556	220.5	11103.9		258.827	0.000119067	0.000596742	252.05	0
		--	292	830.708	242	63.5219	221	10893.6		259.042	9.3816e-05	0.000530618	252.1	0
		--	293	748.119	243	65.6804	221.5	10635		259.256	8.76574e-05	0.000579361	252.15	0
		--	294	681.303	244	68.9649	222	10356.1		259.471	6.05597e-05	0.000282763	252.2	0
		--	295	630.698	245	72.6874	222.5	10050.1		259.685	9.50478e-05	0.000614123	252.25	0
		--	296	593.019	246	78.2033	223	9727.16		259.899	7.78036e-05	0.00043811	252.3	0
		--	297	565.416	247	84.6368	223.5	9396.62		260.114	7.2877e-05	0.000718408	252.35	0
		--	298	547.233	248	91.3623	224	9052.12		260.328	5.46062e-05	0.000596742	252.4	0
		--	299	536.937	249	98.1504	224.5	8712.34		260.543	8.31411e-05	0.000523636	252.45	0
		--	300	533.651	250	106.492	225	8365.7		260.757	9.25843e-05	0.000608329	252.5	0
		--	301	535.623	251	115.345	225.5	8026.2		260.972	8.72468e-05	0.000511418	252.55	0
		--	302	541.976	252	123.853	226	7687.77		261.186	7.34927e-05	0.000366545	252.6	0
		--	303	551.615	253	133.717	226.5	7359.85		261.4	0.000102233	0.000672059	252.65	0
		--	304	564.102	254	142.768	227	7036.55		261.615	6.79501e-05	0.000525382	252.7	0
		--	305	578.998	255	154.008	227.5	6716.82		261.829	8.37571e-05	0.000485236	252.75	0
		--	306	595.867	256	164.196	228	6399.89		262.043	7.36981e-05	0.000432873	252.8	0
		--	307	614.049	257	175.54	228.5	6090.96		262.258	8.41676e-05	0.000822693	252.85	0
		--	308	633.546	258	187.959	229	5789.28		262.472	0.000103537	0.000397963	252.9	0
		--	309	654.577	259	200.638	229.5	5496.43		262.686	0.000102643	0.000585155	252.95	0
		--	310	675.608	260	214.329	230	5211.11		262.901	0.000108714	0.000549818	253	0
		--	311	696.419	261	227.447	230.5	4936.67		263.115	7.2261e-05	0.000701027	253.05	0
		--	312	718.545	262	240.856	231	4671.49		263.329	8.35519e-05	0.000509673	253.1	0
		--	313	740.014	263	255.673	231.5	4415.16		263.543	9.01208e-05	0.000579361	253.15	0
		--	314	761.263	264	269.28	232	4165.97		263.758	4.5779e-05	0.000602535	253.2	0
		--	315	783.17	265	285.911	232.5	3927.21		263.972	4.88582e-05	0.000619916	253.25	0
		--	316	805.296	266	299.852	233	3698.43		264.186	5.09111e-05	0.000643091	253.3	0
		--	317	826.984	267	316.786	233.5	3482.77		264.4	8.70414e-05	0.000677852	253.35	0
		--	318	847.576	268	331.603	234	3281.31		264.614	8.70414e-05	0.000683646	253.4	0
		--	319	867.95	269	347.786	234.5	3093.79		264.829	0.000110784	0.000695233	253.45	0
		--	320	887.447	270	363.927	235	2923.42		265.043	5.11165e-05	0.000608329	253.5	0
		--	321	906.287	271	380.85	235.5	2769.89		265.257	7.43138e-05	0.00062571	253.55	0
		--	322	925.346	272	396.199	236	2635.02		265.471	7.67773e-05	0.000602535	253.6	0
		--	323	943.309	273	413.122	236.5	2518.9		265.685	8.76574e-05	0.000562038	253.65	0
		--	324	961.711	274	428.012	237	2421.85		265.899	0.000101206	0.00043811	253.7	0
		--	325	979.675	275	444.528	237.5	2343.96		266.113	0.000136668	0.000481744	253.75	0
		--	326	996.981	276	460.847	238	2283.48		266.327	1.68335e-05	0.00043811	253.8	0
		--	327	1013.19	277	476.31	238.5	2239.99		266.541	6.97975e-05	0.00062571	253.85	0
		--	328	1028.75	278	491.242	239	2212.02		266.756	5.1527e-05	0.000263563	253.9	0
		--	329	1044.08	279	506.653	239.5	2198.7		266.97	7.78036e-05	0.000434619	253.95	0
		--	330	1058.76	280	521.887	240	2199.06		267.184	3.46935e-05	0.000563783	254	0
		--	331	1073.87	281	534.723	240.5	2211.84		267.398	6.30229e-05	0.00070682	254.05	0
		--	332	1088.11	282	547.705	241	2236.19		267.612	0.000109749	0.000654678	254.1	0
		--	333	1102.35	283	559.873	241.5	2270.82		267.826	9.13526e-05	0.000660472	254.15	0
		--	334	1115.28	284	572.427	242	2315.84		268.04	7.61613e-05	0.000549818	254.2	0
		--	335	1127.33	285	583.053	242.5	2370.03		268.254	0.000105608	0.000590948	254.25	0
		--	336	1139.16	286	593.97	243	2433.21		268.468	9.50478e-05	0.00077055	254.3	0
		--	337	1151.21	287	603.886	243.5	2504.59		268.682	6.54866e-05	0.0005184	254.35	0
		--	338	1161.94	288	614.167	244	2583.64		268.896	5.68645e-05	0.000631503	254.4	0
		--	339	1172.46	289	622.915	244.5	2668.92		269.11	0.000105608	0.000493963	254.45	0
		--	340	1181.44	290	630.955	245	2757.83		269.324	6.36389e-05	0.000408436	254.5	0
		--	341	1189.98	291	637.889	245.5	2850.02		269.537	0.000119067	0.000822693	254.55	0
		--	342	1196.77	292	642.153	246	2944.38		269.751	8.06776e-05	0.000614123	254.6	0
		--	343	1202.47	293	647.909	246.5	3041.59		269.965	0.000121138	0.000799518	254.65	0
		--	344	1206.63	294	649.14	247	3139.22		270.179	6.81552e-05	0.000513164	254.7	0
		--	345	1209.48	295	649.692	247.5	3237.61		270.393	7.2261e-05	0.000614123	254.75	0
		--	346	1211.45	296	651.903	248	3335.39		270.607	5.35799e-05	0.000397963	254.8	0
		--	347	1212.54	297	652.591	248.5	3432		270.821	8.72468e-05	0.000857454	254.85	0
		--	348	1212.54	298	651.955	249	3527.31		271.034	8.72468e-05	0.000404946	254.9	0
		--	349	1211.01	299	649.713	249.5	3620.81		271.248	0.000109749	0.000753169	254.95	0
		--	350	1208.16	300	648.514	250	3712.65		271.462	9.77166e-05	0.000443346	255	0
		--	351	1204.44	301	647.075	250.5	3802.07		271.676	9.54583e-05	0.000857454	255.05	0
		--	352	1198.52	302	642.477	251	3887.7		271.89	5.52222e-05	0.00070682	255.1	0
		--	353	1192.83	303	640.36	251.5	3969.3		272.103	0.000101822	0.000793725	255.15	0
		--	354	1185.38	304	630.381	252	4047.32		272.317	8.39622e-05	0.000532364	255.2	0
		--	355	1176.84	305	622.634	252.5	4120.32		272.531	0.000105608	0.000541091	255.25	0
		--	356	1168.07	306	613.239	253	4187.59		272.745	2.50449e-05	0.000204218	255.3	0
		--	357	1157.56	307	603.229	253.5	4245.97		272.959	9.21737e-05	0.000672059	255.35	0
		--	358	1146.82	308	594.689	254	4295.8		273.172	5.13216e-05	0.000319419	255.4	0
		--	359	1134.78	309	579.799	254.5	4335.53		273.386	0.000123209	0.000845867	255.45	0
		--	360	1120.75	310	567.965	255	4363.9		273.6	5.29639e-05	0.000654678	255.5	0
		--	361	1106.52	311	554.753	255.5	4380.14		273.813	0.000116997	0.000492218	255.55	0
		--	362	1091.4	312	542.658	256	4382.94		274.027	5.35799e-05	0.000499199	255.6	0
		--	363	1074.31	313	530.271	256.5	4373.31		274.241	0.000118032	0.00111	255.65	0
		--	364	1055.91	314	517.414	257	4350.42		274.454	0.000102233	0.000483491	255.7	0
		--	365	1037.07	315	503.358	257.5	4314.76		274.668	8.70414e-05	0.00101	255.75	0
		--	366	1018.01	316	488.99	258	4267.95		274.882	7.47244e-05	0.000413672	255.8	0
		--	367	997.638	317	473.651	258.5	4209.69		275.095	0.000110784	0.000701027	255.85	0
		--	368	975.512	318	457.771	259	4142.38		275.309	7.69824e-05	0.000385745	255.9	0
		--	369	952.948	319	441.265	259.5	4066.3		275.522	8.60154e-05	0.00091539	255.95	0
		--	370	929.07	320	425.635	260	3984.25		275.736	5.1527e-05	0.000429382	256	0
		--	371	903.877	321	409.076	260.5	3896.76		275.949	8.86837e-05	0.000799518	256.05	0
		--	372	877.589	322	390.485	261	3805.86		276.163	8.97103e-05	0.000383999	256.1	0
		--	373	850.424	323	375.72	261.5	3713.12		276.377	0.000102233	0.000741582	256.15	0
		--	374	823.917	324	357.754	262	3619.78		276.59	5.21428e-05	0.000654678	256.2	0
		--	375	796.314	325	341.634	262.5	3526.29		276.803	9.0326e-05	0.00102	256.25	0
		--	376	768.274	326	326.577	263	3433.4		277.017	5.91228e-05	0.00043811	256.3	0
		--	377	740.671	327	310.3	263.5	3340.92		277.231	8.84785e-05	0.000643091	256.35	0
		--	378	713.506	328	293.534	264	3249.82		277.444	6.65129e-05	0.000683646	256.4	0
		--	379	684.808	329	278.373	264.5	3159.67		277.657	7.34927e-05	0.000275782	256.45	0
		--	380	655.234	330	263.639	265	3070.01		277.871	6.65129e-05	0.000764756	256.5	0
		--	381	625.879	331	248.572	265.5	2980.72		278.084	0.000121138	0.00070682	256.55	0
		--	382	597.4	332	235.642	266	2892.57		278.298	9.79218e-05	0.000683646	256.6	0
		--	383	568.483	333	221.91	266.5	2805.49		278.511	9.52532e-05	0.000724201	256.65	0
		--	384	538.909	334	208.104	267	2719.24		278.725	8.84785e-05	0.000401454	256.7	0
		--	385	510.211	335	193.579	267.5	2634.07		278.938	0.000118032	0.000811105	256.75	0
		--	386	481.732	336	183.84	268	2549.76		279.151	5.00899e-05	0.000596742	256.8	0
		--	387	454.129	337	171.328	268.5	2466.41		279.365	6.91818e-05	0.000576001	256.85	0
		--	388	425.869	338	160.807	269	2384.23		279.578	8.88891e-05	0.000495709	256.9	0
		--	389	398.486	339	149.619	269.5	2304.33		279.791	9.21737e-05	0.000413672	256.95	0
		--	390	371.54	340	138.816	270	2226.74		280.005	7.78036e-05	0.000764756	257	0
		--	391	344.814	341	128.483	270.5	2150.92		280.218	7.86247e-05	0.000753169	257.05	0
		--	392	320.278	342	120.308	271	2076.73		280.431	6.97975e-05	0.000300218	257.1	0
		--	393	296.4	343	111.143	271.5	2004.97		280.645	9.3816e-05	0.000349092	257.15	0
		--	394	274.493	344	103.499	272	1935.02		280.858	6.73341e-05	0.000490473	257.2	0
		--	395	253.024	345	96.0337	272.5	1868.29		281.071	5.1527e-05	0.000631503	257.25	0
		--	396	232.213	346	86.7431	273	1803.3		281.284	7.96513e-05	0.000394472	257.3	0
		--	397	212.277	347	79.1	273.5	1740.53		281.498	0.000110784	0.000683646	257.35	0
		--	398	194.314	348	73.8969	274	1679.52		281.711	8.58099e-05	0.000741582	257.4	0
		--	399	177.446	349	65.086	274.5	1620.43		281.924	5.35799e-05	0.000695233	257.45	0
		--	400	161.234	350	54.5963	275	1563.36		282.137	6.07649e-05	0.000695233	257.5	0
		--	401	146.557	351	51.1241	275.5	1508.76		282.351	0.000115961	0.00045731	257.55	0
		--	402	132.975	352	47.1618	276	1456.91		282.564	9.25843e-05	0.000298473	257.6	0
		--	403	120.269	353	43.0535	276.5	1407.96		282.777	8.29359e-05	0.000574256	257.65	0
		--	404	108.22	354	41.625	277	1361.98		282.99	7.53401e-05	0.000429382	257.7	0
		--	405	97.7046	355	35.4626	277.5	1318.83		283.203	8.0883e-05	0.000596742	257.75	0
		--	406	88.0656	356	36.1091	278	1278.63		283.416	0.000107678	0.000558546	257.8	0
		--	407	79.0838	357	30.7808	278.5	1239.77		283.63	9.60743e-05	0.000413672	257.85	0
		--	408	71.1973	358	28.3513	279	1202.27		283.843	8.29359e-05	0.000758963	257.9	0
		--	409	63.968	359	26.2033	279.5	1164.47		284.056	8.74522e-05	0.000392727	257.95	0
		--	410	57.615	360	22.6998	280	1100.34		284.269	9.40214e-05	0.00027229	258	0
		--	411	51.2621	361	21.7092	280.5	1064.55		284.482	0.000115961	0.000683646	258.05	0
		--	412	46.0044	362	19.384	281	1026.94		284.695	0.000116997	0.000160581	258.1	0
		--	413	41.404	363	17.236	281.5	989.54		284.908	8.58099e-05	0.000596742	258.15	0
		--	414	37.2417	364	14.4103	282	951.407		285.121	9.58689e-05	0.000828486	258.2	0
		--	415	33.5175	365	13.5865	282.5	914.021		285.334	4.26998e-05	0.000718408	258.25	0
		--	416	30.2315	366	11.1674	283	877.776		285.547	7.4519e-05	0.000619916	258.3	0
		--	417	26.9454	367	8.63365	283.5	842.647		285.76	9.66901e-05	0.000718408	258.35	0
		--	418	24.5357	368	7.13214	284	808.326		285.973	9.91538e-05	0.000490473	258.4	0
		--	419	22.345	369	6.52737	284.5	775.37		286.186	9.83324e-05	0.000950152	258.45	0
		--	420	20.5924	370	2.41909	285	743.636		286.399	7.00029e-05	0.000513164	258.5	0
		--	421	18.8399	371	2.31482	285.5	712.955		286.612	7.53401e-05	0.000840073	258.55	0
		--	422	17.0874	372	1.8456	286	683.653		286.825	0.000121138	0.000383999	258.6	0
		--	423	15.3348	373	0.72449	286.5	655.051		287.038	0.000104572	0.000822693	258.65	0
		--	424	14.0204	374	2.01243	287	627.573		287.251	0.000109749	0.0003072	258.7	0
		--	425	12.9251	375	0.94093	287.5	601.051		287.464	8.49888e-05	0.000520146	258.75	0
		--	426	12.0488	376	-0.361	288	575.925		287.677	0.000109749	0.000637297	258.8	0
		--	427	11.1725	377	-1.55364	288.5	552.057		287.889	8.23199e-05	0.000944358	258.85	0
		--	428	10.5153	378	-1.12613	289	529.13		288.102	8.76574e-05	0.000233891	258.9	0
		--	429	9.85809	379	-2.89874	289.5	507.067		288.315	0.000130456	0.00091539	258.95	0
		--	430	9.63902	380	-1.5015	290	485.756		288.528	8.78626e-05	0.000869041	259	0
		--	431	8.98181	381	-3.00301	290.5	465.603		288.741	6.17912e-05	0.000851661	259.05	0
		--	432	8.32461	382	-2.69019	291	446.769		288.954	9.0326e-05	0.000712614	259.1	0
		--	433	7.6674	383	-2.89874	291.5	429.355		289.167	9.83324e-05	0.000741582	259.15	0
		--	434	7.44833	384	-3.28454	292	413.551		289.379	8.86837e-05	0.000753169	259.2	0
		--	435	7.22926	385	-2.2314	292.5	399.23		289.592	0.00012528	0.000643091	259.25	0
		--	436	7.01019	386	-2.54421	293	386.29		289.805	4.76265e-05	0.000406691	259.3	0
		--	437	6.79113	387	-2.33567	293.5	374.435		290.018	0.000105608	0.000724201	259.35	0
		--	438	6.57206	388	-2.63806	294	363.34		290.23	8.51942e-05	0.000869041	259.4	0
		--	439	6.13392	389	-2.50251	294.5	352.98		290.443	0.000144951	0.000787931	259.45	0
		--	440	6.13392	390	-2.88831	295	343.088		290.656	2.52502e-05	0.000643091	259.5	0
		--	441	5.47671	391	-2.69019	295.5	333.308		290.869	0.000107678	0.00113	259.55	0
		--	442	5.47671	392	-3.7329	296	323.202		291.081	9.56637e-05	0.000298473	259.6	0
		--	443	5.69578	393	-3.4618	296.5	312.602		291.294	0.000129421	0.000637297	259.65	0
		--	444	5.25765	394	-3.2324	297	301.438		291.507	9.4432e-05	0.000446837	259.7	0
		--	445	5.47671	395	-3.74333	297.5	289.696		291.719	9.34055e-05	0.000724201	259.75	0
		--	446	5.03858	396	-3.33667	298	277.33		291.932	8.68365e-05	0.000602535	259.8	0
		--	447	4.81951	397	-3.08642	298.5	264.377		292.145	0.000162553	0.000753169	259.85	0
		--	448	4.81951	398	-3.92059	299	250.745		292.357	4.16732e-05	0.000683646	259.9	0
		--	449	4.81951	399	-3.37838	299.5	236.452		292.57	0.000123209	0.000683646	259.95	0
		--	450	4.81951	400	-3.42009	300	221.718		292.783	0.000100796	0.000448582	260	0
		--	451	4.60044	401	-3.02386	300.5	206.913		292.995	0.000106643	0.000932771	260.05	0
		--	452	4.60044	402	-2.98215	301	192.092		293.208	7.94459e-05	0.000406691	260.1	0
		--	453	4.60044	403	-2.14798	301.5	177.657		293.42	0.000120103	0.000431127	260.15	0
		--	454	4.38137	404	-3.55564	302	163.712		293.633	9.54583e-05	0.000637297	260.2	0
		--	455	4.38137	405	-3.05514	302.5	150.141		293.845	0.000102438	0.000602535	260.25	0
		--	456	4.38137	406	-3.08642	303	137.26		294.058	0.000145987	0.000840073	260.3	0
		--	457	4.1623	407	-2.82575	303.5	125.024		294.27	0.000123209	0.00070682	260.35	0
		--	458	4.1623	408	-3.26368	304	113.762		294.483	9.87429e-05	0.000254835	260.4	0
		--	459	4.1623	409	-2.90916	304.5	103.578		294.695	0.000133562	0.000660472	260.45	0
		--	460	3.94323	410	-3.1907	305	94.2868		294.908	9.13526e-05	0.000747376	260.5	0
		--	461	4.1623	411	-3.64949	305.5	85.9452		295.12	7.96513e-05	0.000892216	260.55	0
		--	462	3.94323	412	-2.93002	306	78.2533		295.333	6.75392e-05	0.000569019	260.6	0
		--	463	3.94323	413	-2.90916	306.5	71.4593		295.545	0.000139775	0.000822693	260.65	0
		--	464	3.72417	414	-2.64849	307	65.542		295.758	5.8712e-05	0.000799518	260.7	0
		--	465	3.94323	415	-2.99258	307.5	60.2511		295.97	9.29949e-05	0.000776344	260.75	0
		--	466	3.94323	416	-3.33667	308	55.6027		296.183	8.29359e-05	0.000695233	260.8	0
		--	467	3.94323	417	-3.25326	308.5	51.4781		296.395	9.75112e-05	0.000585155	260.85	0
		--	468	3.94323	418	-3.09685	309	48.1562		296.607	8.19096e-05	0.000544582	260.9	0
		--	469	3.5051	419	-3.12813	309.5	45.2023		296.82	6.42546e-05	0.000758963	260.95	0
		--	470	3.5051	420	-3.20112	310	42.6466		297.032	9.11472e-05	0.000799518	261	0
		--	471	3.72417	421	-3.44095	310.5	40.3206		297.244	7.96513e-05	0.000892216	261.05	0
		--	472	3.94323	422	-3.43052	311	38.4801		297.457	6.85658e-05	0.000410182	261.1	0
		--	473	3.94323	423	-3.44095	311.5	36.9441		297.669	9.01208e-05	0.000415419	261.15	0
		--	474	3.72417	424	-3.55564	312	35.7105		297.881	7.34927e-05	0.000363054	261.2	0
		--	475	3.72417	425	-3.03429	312.5	34.6029		298.094	0.000109749	0.000782137	261.25	0
		--	476	3.28603	426	-3.68077	313	33.6121		298.306	9.05314e-05	0.000776344	261.3	0
		--	477	3.28603	427	-3.22198	313.5	32.7503		298.518	0.000101412	0.000822693	261.35	0
		--	478	3.5051	428	-2.99258	314	31.9085		298.731	8.43731e-05	0.000434619	261.4	0
		--	479	3.72417	429	-3.06557	314.5	31.1019		298.943	0.000118032	0.000701027	261.45	0
		--	480	3.72417	430	-3.45137	315	30.5157		299.155	9.93589e-05	0.000556801	261.5	0
		--	481	3.72417	431	-3.31582	315.5	29.9509		299.367	9.71006e-05	0.000729995	261.55	0
		--	482	3.28603	432	-3.2324	316	29.4542		299.579	0.000122173	0.000672059	261.6	0
		--	483	3.28603	433	-3.55564	316.5	29.0332		299.792	0.00014081	0.000637297	261.65	0
		--	484	3.28603	434	-3.00301	317	28.6351		300.004	8.31411e-05	0.000560291	261.7	0
		--	485	3.06696	435	-3.61821	317.5	28.4758		300.216	0.000112855	0.00091539	261.75	0
		--	486	3.28603	436	-3.16984	318	28.1445		300.428	0.000101412	0.000294982	261.8	0
		--	487	3.28603	437	-3.42009	318.5	27.8864		300.64	0.000164624	0.000535855	261.85	0
		--	488	3.28603	438	-3.4618	319	27.4592		300.853	9.46372e-05	0.000493963	261.9	0
		--	489	3.06696	439	-3.16984	319.5	27.1548		301.065	0.00011182	0.000787931	261.95	0
		--	490	3.28603	440	-3.08642	320	26.7822		301.277	0.000101412	0.000511418	262	0
		--	491	3.06696	441	-3.27411	320.5	26.4874		301.489	0.000152199	0.000944358	262.05	0
		--	492	3.06696	442	-3.61821	321	26.0901		301.701	9.62795e-05	0.000466037	262.1	0
		--	493	2.84789	443	-3.26368	321.5	25.6969		301.913	0.000110784	0.000753169	262.15	0
		--	494	2.84789	444	-3.56607	322	25.2445		302.125	0.000118032	0.000509673	262.2	0
		--	495	2.84789	445	-3.03429	322.5	24.8716		302.337	0.000113891	0.000799518	262.25	0
		--	496	2.84789	446	-3.3471	323	24.5084		302.549	8.49888e-05	0.000555055	262.3	0
		--	497	2.84789	447	-3.55564	323.5	24.0939		302.761	0.000132527	0.000596742	262.35	0
		--	498	2.62882	448	-3.81632	324	23.6642		302.973	9.60743e-05	0.00077055	262.4	0
		--	499	2.62882	449	-3.60778	324.5	23.3934		303.185	0.000118032	0.000511418	262.45	0
		--	500	2.40975	450	-3.58693	325	22.8965		303.397	0.000119067	0.000782137	262.5	0
		--	501	2.19069	451	-3.35753	325.5	22.5012		303.609	0.000132527	0.000695233	262.55	0
		--	502	2.19069	452	-3.33667	326	22.0412		303.821	6.73341e-05	0.000492218	262.6	0
		--	503	2.40975	453	-3.59735	326.5	21.5709		304.033	0.000113891	0.000527127	262.65	0
		--	504	2.40975	454	-3.38881	327	20.9612		304.245	0.000107678	0.000614123	262.7	0
		--	505	1.97162	455	-3.83718	327.5	20.4839		304.457	0.000149093	0.000950152	262.75	0
		--	506	2.19069	456	-2.78404	328	20.0547		304.669	0.00012735	0.000275782	262.8	0
		--	507	2.19069	457	-2.9613	328.5	19.711		304.881	0.000118032	0.0005184	262.85	0
		--	508	2.40975	458	-3.18027	329	19.15		305.093	0.000106643	0.000478254	262.9	0
		--	509	1.97162	459	-3.27411	329.5	18.4529		305.305	0.000136668	0.000741582	262.95	0
		--	510	1.97162	460	-3.35753	330	17.9424		305.516	0.000104572	0.000614123	263	0
		--	511	1.97162	461	-3.21155	330.5	17.3678		305.728	0.000137704	0.000576001	263.05	0
		--	512	1.97162	462	-3.3471	331	16.8881		305.94	0.000124244	0.000312436	263.1	0
		--	513	1.75255	463	-3.49308	331.5	16.4708		306.152	0.000118032	0.000530618	263.15	0
		--	514	1.97162	464	-3.44095	332	15.9425		306.364	0.000151164	0.000840073	263.2	0
		--	515	2.19069	465	-3.38881	332.5	15.4761		306.576	0.000116997	0.000984914	263.25	0
		--	516	1.97162	466	-3.5765	333	14.8711		306.787	0.000101001	0.000284509	263.3	0
		--	517	1.53348	467	-3.31582	333.5	14.607		306.999	0.000202932	0.000493963	263.35	0
		--	518	1.75255	468	-3.21155	334	14.1653		307.211	0.000118032	0.000476508	263.4	0
		--	519	1.53348	469	-3.54522	334.5	13.8124		307.423	0.000124244	0.000845867	263.45	0
		--	520	1.53348	470	-2.99258	335	13.522		307.634	0.000137704	0.000793725	263.5	0
		--	521	1.53348	471	-3.58693	335.5	13.1031		307.846	9.89483e-05	0.00068944	263.55	0
		--	522	1.75255	472	-3.44095	336	12.6513		308.058	8.27308e-05	0.000539346	263.6	0
		--	523	1.53348	473	-3.25326	336.5	12.0975		308.27	0.000128386	0.000764756	263.65	0
		--	524	1.53348	474	-3.47223	337	11.8954		308.481	0.000119067	0.000793725	263.7	0
		--	525	1.09534	475	-3.45137	337.5	11.6038		308.693	0.000151164	0.000984914	263.75	0
		--	526	1.09534	476	-3.63906	338	11.359		308.905	0.000119067	0.000523636	263.8	0
		--	527	1.09534	477	-3.36796	338.5	10.8541		309.116	0.000109749	0.000319419	263.85	0
		--	528	1.31441	478	-3.27411	339	10.6694		309.328	7.71879e-05	0.000677852	263.9	0
		--	529	1.31441	479	-3.11771	339.5	10.4576		309.54	0.000150128	0.00104	263.95	0
		--	530	1.09534	480	-3.22198	340	10.4745		309.751	0.000113891	0.000654678	264	0
		--	531	1.09534	481	-3.1907	340.5	10.1768		309.963	0.000137704	0.000973326	264.05	0
		--	532	0.87627	482	-3.38881	341	10.0258		310.174	9.68955e-05	0.000410182	264.1	0
		--	533	0.87627	483	-3.20112	341.5	9.77311		310.386	0.000149093	0.000926978	264.15	0
		--	534	0.65721	484	-3.54522	342	9.53814		310.598	0.000120103	0.000869041	264.2	0
		--	535	0.87627	485	-3.54522	342.5	9.30834		310.809	0.000147022	0.000666265	264.25	0
		--	536	0.65721	486	-3.18027	343	9.07542		311.021	8.64259e-05	0.000340364	264.3	0
		--	537	0.65721	487	-3.51394	343.5	8.99617		311.232	0.000145987	0.00101	264.35	0
		--	538	0.65721	488	-3.44095	344	8.86922		311.444	0.000119067	0.000822693	264.4	0
		--	539	0.65721	489	-3.35753	344.5	8.71011		311.655	0.000138739	0.000932771	264.45	0
		--	540	0.65721	490	-3.55564	345	8.39987		311.867	0.000129421	0.000404946	264.5	0
		--	541	0.21907	491	-3.21155	345.5	8.35351		312.078	0.000144951	0.000520146	264.55	0
		--	542	0.21907	492	-3.52436	346	8.26544		312.29	0.000192578	0.000643091	264.6	0
		--	543	0.21907	493	-3.37838	346.5	8.16182		312.501	0.000157376	0.000729995	264.65	0
		--	544	0.21907	494	-3.27411	347	7.94587		312.713	0.000107678	0.000471274	264.7	0
		--	545	0.21907	495	-3.1907	347.5	7.75679		312.924	0.000173942	0.00083428	264.75	0
		--	546	0.21907	496	-3.00301	348	7.62321		313.135	0.000144951	0.000753169	264.8	0
		--	547	0.21907	497	-2.89874	348.5	7.58292		313.347	0.000173942	0.000541091	264.85	0
		--	548	0	498	-3.58693	349	7.57571		313.558	0.000109749	0.000724201	264.9	0
		--	549	0.21907	499	-3.15941	349.5	7.65766		313.77	0.000150128	0.000909597	264.95	0
		--	550	0.21907	500	-3.2324	350	7.61276		313.981	0.000147022	0.000443346	265	0
		--	551	0.21907	501	-3.14899	350.5	7.57205		314.192	0.000153234	0.00077055	265.05	0
		--	552	0	502	-3.26368	351	7.52313		314.404	0.000143916	0.00102	265.1	0
		--	553	-0.21907	503	-3.15941	351.5	7.42316		314.615	0.000149093	0.00077055	265.15	0
		--	554	0	504	-3.59735	352	7.34747		314.826	0.000115961	0.000666265	265.2	0
		--	555	-0.21907	505	-3.02386	352.5	7.21347		315.038	0.000139775	0.000828486	265.25	0
		--	556	0	506	-3.44095	353	7.07994		315.249	0.000123209	0.000886422	265.3	0
		--	557	0	507	-3.40966	353.5	6.95058		315.46	0.000135633	0.000585155	265.35	0
		--	558	-0.21907	508	-3.33667	354	6.82896		315.672	0.000113891	0.000493963	265.4	0
		--	559	-0.21907	509	-3.70162	354.5	6.82422		315.883	0.000156341	0.000776344	265.45	0
		--	560	-0.21907	510	-3.30539	355	6.82208		316.094	0.000166694	0.00102	265.5	0
		--	561	-0.65721	511	-3.12813	355.5	6.88455		316.305	0.000147022	0.000886422	265.55	0
		--	562	-0.43814	512	-3.51394	356	6.81705		316.517	0.000139775	0.000521891	265.6	0
		--	563	-0.43814	513	-3.14899	356.5	6.59701		316.728	0.000147022	0.00083428	265.65	0
		--	564	-0.21907	514	-3.20112	357	6.42031		316.939	0.000157376	0.000631503	265.7	0
		--	565	-0.43814	515	-3.076	357.5	6.50007		317.15	0.000162553	0.000880629	265.75	0
		--	566	-0.43814	516	-3.35753	358	6.40888		317.361	0.000176012	0.000805312	265.8	0
		--	567	-0.65721	517	-3.35753	358.5	6.38513		317.572	0.000156341	0.000828486	265.85	0
		--	568	-0.65721	518	-3.25326	359	6.30886		317.784	0.000157376	0.0003456	265.9	0
		--	569	-0.87627	519	-3.26368	359.5	6.22857		317.995	0.00019672	0.000892216	265.95	0
		--	570	-0.87627	520	-3.53479	360	6.09044		318.206	0.000176012	0.000724201	266	0
		--	571	-0.65721	521	-2.99258	360.5	5.88373		318.417	0.000187402	0.000805312	266.05	0
		--	572	-0.65721	522	-3.37838	361	5.93629		318.628	0.000179119	0.000886422	266.1	0
		--	573	-0.65721	523	-3.21155	361.5	5.94611		318.839	0.00015427	0.000921184	266.15	0
		--	574	-0.87627	524	-3.35753	362	5.95032		319.05	0.000158411	0.00097912	266.2	0
		--	575	-1.09534	525	-3.44095	362.5	5.9069		319.261	0.000164624	0.000984914	266.25	0
		--	576	-1.09534	526	-3.1907	363	5.72919		319.472	0.000162553	0.000776344	266.3	0
		--	577	-0.87627	527	-2.98215	363.5	5.56163		319.683	0.000174977	0.00104	266.35	0
		--	578	-0.87627	528	-2.97173	364	5.48678		319.894	0.000152199	0.000608329	266.4	0
		--	579	-0.87627	529	-3.08642	364.5	5.37435		320.105	0.000212251	0.000782137	266.45	0
		--	580	-1.09534	530	-3.11771	365	5.33999		320.316	0.000165659	0.000828486	266.5	0
		--	581	-0.87627	531	-3.39924	365.5	5.21757		320.527	0.000222604	0.000724201	266.55	0
		--	582	-1.09534	532	-3.24283	366	5.17685		320.738	0.000192578	0.000654678	266.6	0
		--	583	-1.31441	533	-3.25326	366.5	5.18291		320.949	0.000190508	0.000886422	266.65	0
		--	584	-1.31441	534	-2.9613	367	5.19209		321.16	0.000200861	0.000747376	266.7	0
		--	585	-1.31441	535	-3.37838	367.5	5.01898		321.371	0.000218463	0.000822693	266.75	0
		--	586	-1.09534	536	-3.42009	368	4.93651		321.582	0.000182225	0.000469528	266.8	0
		--	587	-1.09534	537	-3.38881	368.5	4.90859		321.793	0.000212251	0.00104	266.85	0
		--	588	-1.09534	538	-3.21155	369	4.83431		322.004	0.00015427	0.000596742	266.9	0
		--	589	-1.31441	539	-3.15941	369.5	4.70078		322.215	0.000189472	0.00070682	266.95	0
		--	590	-1.31441	540	-3.47223	370	4.65589		322.426	0.000200861	0.000502691	267	0
		--	591	-1.31441	541	-3.3471	370.5	4.67247		322.637	0.000245382	0.00102	267.05	0
		--	592	-1.09534	542	-3.12813	371	4.63636		322.847	0.000208109	0.000857454	267.1	0
		--	593	-1.31441	543	-3.16984	371.5	4.57621		323.058	0.000198791	0.00089801	267.15	0
		--	594	-1.31441	544	-3.3471	372	4.34903		323.269	0.000143916	0.000932771	267.2	0
		--	595	-1.09534	545	-2.91959	372.5	4.30371		323.48	0.000206038	0.000961739	267.25	0
		--	596	-0.87627	546	-3.18027	373	4.09468		323.691	0.00016773	0.000563783	267.3	0
		--	597	-0.65721	547	-3.38881	373.5	4.01263		323.901	0.000209144	0.000892216	267.35	0
		--	598	-0.65721	548	-3.33667	374	3.84688		324.112	0.000194649	0.000553309	267.4	0
		--	599	-0.43814	549	-3.08642	374.5	3.81436		324.323	0.000181189	0.000967533	267.45	0
		--	600	-0.21907	550	-3.27411	375	3.86635		324.534	0.000195685	0.000683646	267.5	0
		--	--	--	551	-3.21155	375.5	3.87335		324.744	0.000232958	0.000729995	267.55	0
		--	--	--	552	-3.49308	376	3.84041		324.955	0.000229852	0.000654678	267.6	0
		--	--	--	553	-3.44095	376.5	3.67967		325.166	0.000265311	0.000811105	267.65	0
		--	--	--	554	-3.28454	377	3.50026		325.377	0.000228816	0.00091539	267.7	0
		--	--	--	555	-3.02386	377.5	3.42817		325.587	0.000230887	0.000753169	267.75	0
		--	--	--	556	-3.20112	378	3.42703		325.798	0.000165659	0.000216437	267.8	0
		--	--	--	557	-3.40966	378.5	3.43679		326.009	0.000224675	0.000874835	267.85	0
		--	--	--	558	-3.33667	379	3.35379		326.219	0.000194649	0.000863248	267.9	0
		--	--	--	559	-3.25326	379.5	3.19576		326.43	0.000184295	0.000712614	267.95	0
		--	--	--	560	-3.24283	380	3.20917		326.64	0.00021018	0.000677852	268	0
		--	--	--	561	-3.13856	380.5	3.10315		326.851	0.000197755	0.000776344	268.05	0
		--	--	--	562	-3.00301	381	3.11856		327.062	0.000244347	0.000509673	268.1	0
		--	--	--	563	-3.22198	381.5	2.91824		327.272	0.000249524	0.000950152	268.15	0
		--	--	--	564	-3.20112	382	2.83519		327.483	0.000214321	0.000729995	268.2	0
		--	--	--	565	-3.06557	382.5	2.8094		327.693	0.000244347	0.000909597	268.25	0
		--	--	--	566	-3.06557	383	2.82699		327.904	0.000226746	0.000718408	268.3	0
		--	--	--	567	-2.93002	383.5	2.79347		328.114	0.000218463	0.000585155	268.35	0
		--	--	--	568	-3.22198	384	2.72915		328.325	0.000205003	0.000637297	268.4	0
		--	--	--	569	-2.9613	384.5	2.6507		328.535	0.000246418	0.000909597	268.45	0
		--	--	--	570	-3.26368	385	2.49054		328.746	0.000283699	0.000267054	268.5	0
		--	--	--	571	-3.076	385.5	2.40711		328.956	0.000330982	0.000822693	268.55	0
		--	--	--	572	-3.11771	386	2.46825		329.167	0.000341489	0.000602535	268.6	0
		--	--	--	573	-3.20112	386.5	2.47033		329.377	0.000404533	0.00111	268.65	0
		--	--	--	574	-3.09685	387	2.43606		329.588	0.000351997	0.000654678	268.7	0
		--	--	--	575	-3.04472	387.5	2.40141		329.798	0.000359877	0.000619916	268.75	0
		--	--	--	576	-3.08642	388	2.45857		330.009	0.000317848	0.000996501	268.8	0
		--	--	--	577	-3.15941	388.5	2.32927		330.219	0.000309967	0.00105	268.85	0
		--	--	--	578	-3.45137	389	2.21865		330.429	0.000330982	0.000695233	268.9	0
		--	--	--	579	-3.08642	389.5	2.14839		330.64	0.00035725	0.000932771	268.95	0
		--	--	--	580	-3.01343	390	2.17375		330.85	0.000302087	0.00112	269	0
		--	--	--	581	-3.4618	390.5	2.10307		331.06	0.000378265	0.000973326	269.05	0
		--	--	--	582	-3.2324	391	1.89186		331.271	0.000351997	0.000741582	269.1	0
		--	--	--	583	-3.00301	391.5	1.78161		331.481	0.000375638	0.00119	269.15	0
		--	--	--	584	-3.35753	392	1.61309		331.692	0.000394026	0.000741582	269.2	0
		--	--	--	585	-3.22198	392.5	1.64879		331.902	0.000420294	0.00083428	269.25	0
		--	--	--	586	-3.28454	393	1.49996		332.112	0.000415041	0.000701027	269.3	0
		--	--	--	587	-3.11771	393.5	1.5731		332.322	0.000436055	0.000996501	269.35	0
		--	--	--	588	-3.25326	394	1.49881		332.533	0.00039928	0.00117	269.4	0
		--	--	--	589	-3.32625	394.5	1.57508		332.743	0.000428175	0.000926978	269.45	0
		--	--	--	590	-3.42009	395	1.55906		332.953	0.000504353	0.000822693	269.5	0
		--	--	--	591	-3.22198	395.5	1.53891		333.163	0.000501727	0.000973326	269.55	0
		--	--	--	592	-3.2324	396	1.56246		333.373	0.000504353	0.000660472	269.6	0
		--	--	--	593	-2.81532	396.5	1.6383		333.584	0.000580532	0.000782137	269.65	0
		--	--	--	594	-3.21155	397	1.64414		333.794	0.000625188	0.000672059	269.7	0
		--	--	--	595	-3.20112	397.5	1.54844		334.004	0.000690859	0.00089801	269.75	0
		--	--	--	596	-3.13856	398	1.48872		334.214	0.000795933	0.000677852	269.8	0
		--	--	--	597	-3.26368	398.5	1.37174		334.424	0.00102	0.00083428	269.85	0
		--	--	--	598	-3.21155	399	1.57763		334.635	0.00134	0.000741582	269.9	0
		--	--	--	599	-3.24283	399.5	1.42509		334.845	0.00172	0.000747376	269.95	0
		--	--	--	600	-3.16984	400	1.45088		335.055	0.00227	0.000776344	270	0
		--	--	--	601	-3.30539	400.5	2.67954		335.265	0.003	0.00117	270.05	0
		--	--	--	602	-2.93002	401	2.63005		335.475	0.00389	0.000921184	270.1	0
		--	--	--	603	-3.33667	401.5	2.60645		335.685	0.00504	0.000961739	270.15	0
		--	--	--	604	-3.00301	402	2.56531		335.895	0.00628	0.00083428	270.2	0
		--	--	--	605	-3.076	402.5	2.53338		336.105	0.00785	0.00097912	270.25	0
		--	--	--	606	-3.06557	403	2.50028		336.315	0.00963	0.000683646	270.3	0
		--	--	--	607	-3.43052	403.5	2.46748		336.525	0.01155	0.00117	270.35	0
		--	--	--	608	-2.97173	404	2.44359		336.735	0.01371	0.000892216	270.4	0
		--	--	--	609	-3.22198	404.5	2.41165		336.945	0.01613	0.000950152	270.45	0
		--	--	--	610	-2.99258	405	2.38775		337.155	0.01912	0.000619916	270.5	0
		--	--	--	611	-2.94044	405.5	2.34661		337.365	0.02192	0.00109	270.55	0
		--	--	--	612	-3.58693	406	2.31467		337.575	0.02497	0.00114	270.6	0
		--	--	--	613	-3.14899	406.5	2.28992		337.785	0.02847	0.00111	270.65	0
		--	--	--	614	-3.13856	407	2.27437		337.995	0.03193	0.000857454	270.7	0
		--	--	--	615	-2.90916	407.5	2.23207		338.205	0.03525	0.00097912	270.75	0
		--	--	--	616	-3.13856	408	2.19813		338.415	0.03906	0.000637297	270.8	0
		--	--	--	617	-3.076	408.5	2.17338		338.625	0.04342	0.00107	270.85	0
		--	--	--	618	-3.14899	409	2.14144		338.835	0.04781	0.000909597	270.9	0
		--	--	--	619	-3.27411	409.5	2.11754		339.045	0.05232	0.00112	270.95	0.04221
		--	--	--	620	-2.93002	410	2.0856		339.254	0.05735	0.000764756	271	0.17863
		--	--	--	621	-3.09685	410.5	2.07725		339.464	0.06157	0.00103	271.05	0.31453
		--	--	--	622	-2.8466	411	2.0433		339.674	0.06622	0.000950152	271.1	0.44991
		--	--	--	623	-3.09685	411.5	2.03611		339.884	0.06975	0.00122	271.15	0.58477
		--	--	--	624	-3.08642	412	2.00301		340.094	0.07509	0.00112	271.2	0.71913
		--	--	--	625	-3.06557	412.5	1.98662		340.303	0.07901	0.00109	271.25	0.85297
		--	--	--	626	-3.00301	413	1.96187		340.513	0.08278	0.000863248	271.3	0.98631
		--	--	--	627	-2.85703	413.5	1.92993		340.723	0.08707	0.000874835	271.35	1.11914
		--	--	--	628	-2.98215	414	1.90518		340.933	0.08978	0.000944358	271.4	1.25146
		--	--	--	629	-3.01343	414.5	1.88128		341.142	0.09201	0.00102	271.45	1.38329
		--	--	--	630	-2.69019	415	1.85654		341.352	0.09579	0.00133	271.5	1.51462
		--	--	--	631	-2.97173	415.5	1.84819		341.562	0.0988	0.000793725	271.55	1.64545
		--	--	--	632	-3.09685	416	1.84014		341.772	0.0995	0.000712614	271.6	1.77578
		--	--	--	633	-2.95087	416.5	1.8154		341.981	0.10154	0.00118	271.65	1.90563
		--	--	--	634	-3.00301	417	1.79065		342.191	0.10354	0.00136	271.7	2.03498
		--	--	--	635	-3.03429	417.5	1.76591		342.401	0.10167	0.00102	271.75	2.16385
		--	--	--	636	-2.63806	418	1.75036		342.61	0.10286	0.000869041	271.8	2.29224
		--	--	--	637	-2.91959	418.5	1.73397		342.82	0.10221	0.00121	271.85	2.42014
		--	--	--	638	-2.79447	419	1.71641		343.029	0.10184	0.000776344	271.9	2.54756
		--	--	--	639	-3.20112	419.5	1.68447		343.239	0.10052	0.00112	271.95	2.67451
		--	--	--	640	-3.05514	420	1.65137		343.449	0.09981	0.00105	272	2.80098
		--	--	--	641	-2.54421	420.5	1.62663		343.658	0.09807	0.000874835	272.05	2.92698
		--	--	--	642	-2.87788	421	1.61827		343.868	0.09689	0.00115	272.1	3.05251
		--	--	--	643	-2.86745	421.5	1.59353		344.077	0.0938	0.00129	272.15	3.17758
		--	--	--	644	-2.93002	422	1.56159		344.287	0.0916	0.00116	272.2	3.30218
		--	--	--	645	-3.28454	422.5	1.53684		344.497	0.08931	0.00143	272.25	3.42632
		--	--	--	646	-3.02386	423	1.52245		344.706	0.08807	0.000973326	272.3	3.55
		--	--	--	647	-3.06557	423.5	1.52245		344.916	0.08494	0.00111	272.35	3.67322
		--	--	--	648	-2.91959	424	1.49051		345.125	0.08204	0.00104	272.4	3.79599
		--	--	--	649	-2.90916	424.5	1.49051		345.334	0.07866	0.00114	272.45	3.9183
		--	--	--	650	-2.6172	425	1.46576		345.544	0.07648	0.000944358	272.5	4.04017
		--	--	--	651	-2.99258	425.5	1.45657		345.753	0.07427	0.00141	272.55	4.16159
		--	--	--	652	-2.85703	426	1.44737		345.963	0.07134	0.00105	272.6	4.28257
		--	--	--	653	-2.97173	426.5	1.44621		346.172	0.0686	0.00126	272.65	4.4031
		--	--	--	654	-3.20112	427	1.42146		346.382	0.06708	0.0013	272.7	4.5232
		--	--	--	655	-2.99258	427.5	1.41512		346.591	0.06523	0.00141	272.75	4.64286
		--	--	--	656	-2.90916	428	1.38318		346.8	0.06176	0.000996501	272.8	4.76209
		--	--	--	657	-2.94044	428.5	1.37398		347.01	0.06082	0.00142	272.85	4.88089
		--	--	--	658	-2.79447	429	1.34088		347.219	0.05837	0.000996501	272.9	4.99926
		--	--	--	659	-2.93002	429.5	1.32448		347.429	0.05628	0.00145	272.95	5.11721
		--	--	--	660	-2.82575	430	1.31613		347.638	0.05432	0.000950152	273	5.23473
		--	--	--	661	-2.90916	430.5	1.30894		347.847	0.05213	0.00114	273.05	5.35183
		--	--	--	662	-3.00301	431	1.30174		348.057	0.05035	0.00121	273.1	5.46852
		--	--	--	663	-3.076	431.5	1.28619		348.266	0.04802	0.0016	273.15	5.58479
		--	--	--	664	-2.72148	432	1.26145		348.475	0.04708	0.00123	273.2	5.70065
		--	--	--	665	-2.87788	432.5	1.26345		348.685	0.045	0.00143	273.25	5.8161
		--	--	--	666	-2.69019	433	1.26145		348.894	0.04382	0.00147	273.3	5.93115
		--	--	--	667	-2.97173	433.5	1.2367		349.103	0.04256	0.00174	273.35	6.04579
		--	--	--	668	-2.88831	434	1.22031		349.312	0.04103	0.00115	273.4	6.16003
		--	--	--	669	-2.86745	434.5	1.22031		349.521	0.03896	0.00118	273.45	6.27388
		--	--	--	670	-2.53379	435	1.2275		349.731	0.03804	0.00115	273.5	6.38733
		--	--	--	671	-3.04472	435.5	1.20276		349.94	0.03622	0.000967533	273.55	6.50038
		--	--	--	672	-2.74233	436	1.18521		350.149	0.03494	0.00114	273.6	6.61305
		--	--	--	673	-2.88831	436.5	1.17801		350.358	0.03399	0.000950152	273.65	6.72533
		--	--	--	674	-2.72148	437	1.16966		350.567	0.03237	0.00125	273.7	6.83723
		--	--	--	675	-2.72148	437.5	1.15326		350.776	0.03125	0.00129	273.75	6.94874
		--	--	--	676	-2.76318	438	1.12132		350.986	0.02948	0.00136	273.8	7.05988
		--	--	--	677	-2.78404	438.5	1.11297		351.195	0.02862	0.00157	273.85	7.17064
		--	--	--	678	-2.76318	439	1.10578		351.404	0.0274	0.000961739	273.9	7.28103
		--	--	--	679	-2.80489	439.5	1.10578		351.613	0.02645	0.00174	273.95	7.39106
		--	--	--	680	-3.00301	440	1.09023		351.822	0.02525	0.00134	274	7.50071
		--	--	--	681	-2.58592	440.5	1.09023		352.031	0.02436	0.0014	274.05	7.61
		--	--	--	682	-2.72148	441	1.08303		352.24	0.02348	0.00162	274.1	7.71893
		--	--	--	683	-2.90916	441.5	1.08188		352.449	0.02223	0.00116	274.15	7.8275
		--	--	--	684	-2.90916	442	1.06548		352.658	0.02133	0.00123	274.2	7.93572
		--	--	--	685	-2.62763	442.5	1.07268		352.867	0.02059	0.0017	274.25	8.04358
		--	--	--	686	-2.56507	443	1.05713		353.076	0.01989	0.00144	274.3	8.1511
		--	--	--	687	-3.02386	443.5	1.04878		353.285	0.01899	0.00127	274.35	8.25827
		--	--	--	688	-2.7319	444	1.03239		353.494	0.01808	0.0014	274.4	8.36509
		--	--	--	689	-2.85703	444.5	1.01399		353.703	0.01772	0.00156	274.45	8.47158
		--	--	--	690	-2.90916	445	0.99844		353.912	0.01677	0.00162	274.5	8.57772
		--	--	--	691	-2.74233	445.5	0.99125		354.121	0.01597	0.00173	274.55	8.68354
		--	--	--	692	-2.67977	446	0.9996		354.33	0.01527	0.0014	274.6	8.78902
		--	--	--	693	-2.9613	446.5	0.9996		354.539	0.01478	0.00164	274.65	8.89417
		--	--	--	694	-2.55464	447	0.99125		354.748	0.01415	0.00148	274.7	8.999
		--	--	--	695	-2.79447	447.5	0.97569		354.957	0.01355	0.00202	274.75	9.1035
		--	--	--	696	-2.63806	448	0.96015		355.166	0.01337	0.00172	274.8	9.20769
		--	--	--	697	-2.7319	448.5	0.95295		355.374	0.01275	0.00188	274.85	9.31155
		--	--	--	698	-3.06557	449	0.95295		355.583	0.0122	0.0018	274.9	9.41511
		--	--	--	699	-2.87788	449.5	0.95295		355.792	0.01163	0.00236	274.95	9.51835
		--	--	--	700	-2.63806	450	0.95095		356.001	0.01134	0.00191	275	9.62128
		--	--	--	701	-2.7319	450.5	0.9354		356.21	0.01082	0.00227	275.05	9.72391
		--	--	--	702	-2.54421	451	0.92705		356.418	0.01059	0.00242	275.1	9.82624
		--	--	--	703	-2.47122	451.5	0.91986		356.627	0.01011	0.00266	275.15	9.92827
		--	--	--	704	-2.66934	452	0.91901		356.836	0.00994	0.00243	275.2	10.03
		--	--	--	705	-2.91959	452.5	0.9262		357.045	0.00958	0.00264	275.25	10.1314
		--	--	--	706	-2.71105	453	0.91901		357.254	0.00922	0.00265	275.3	10.2326
		--	--	--	707	-2.2314	453.5	0.91066		357.462	0.00892	0.00325	275.35	10.3335
		--	--	--	708	-2.56507	454	0.88791		357.671	0.00852	0.00303	275.4	10.434
		--	--	--	709	-2.85703	454.5	0.87956		357.88	0.00833	0.00342	275.45	10.5343
		--	--	--	710	-2.43994	455	0.87956		358.088	0.00816	0.00345	275.5	10.6344
		--	--	--	711	-2.74233	455.5	0.87036		358.297	0.00775	0.00393	275.55	10.7341
		--	--	--	712	-2.67977	456	0.87036		358.506	0.00756	0.00411	275.6	10.8336
		--	--	--	713	-2.55464	456.5	0.87036		358.714	0.00733	0.00441	275.65	10.9328
		--	--	--	714	-2.83617	457	0.87036		358.923	0.00711	0.00426	275.7	11.0317
		--	--	--	715	-2.58592	457.5	0.85397		359.132	0.0068	0.00455	275.75	11.1304
		--	--	--	716	-2.5755	458	0.84562		359.34	0.00654	0.00489	275.8	11.2288
		--	--	--	717	-2.77361	458.5	0.84562		359.549	0.00634	0.00525	275.85	11.327
		--	--	--	718	-2.35653	459	0.83007		359.757	0.00608	0.00541	275.9	11.4249
		--	--	--	719	-2.62763	459.5	0.83727		359.966	0.00593	0.00619	275.95	11.5226
		--	--	--	720	-2.33567	460	0.83007		360.175	0.00569	0.00625	276	11.62
		--	--	--	721	-2.51293	460.5	0.83727		360.383	0.00555	0.00713	276.05	11.7172
		--	--	--	722	-2.48165	461	0.83007		360.592	0.00529	0.00737	276.1	11.8141
		--	--	--	723	-2.67977	461.5	0.82172		360.8	0.00506	0.00728	276.15	11.9108
		--	--	--	724	-2.78404	462	0.83927		361.009	0.00486	0.00764	276.2	12.0072
		--	--	--	725	-2.77361	462.5	0.81452		361.217	0.00473	0.00864	276.25	12.1035
		--	--	--	726	-2.43994	463	0.81452		361.426	0.00459	0.00872	276.3	12.1995
		--	--	--	727	-2.32525	463.5	0.81452		361.634	0.00439	0.00944	276.35	12.2952
		--	--	--	728	-2.78404	464	0.79697		361.843	0.0042	0.01028	276.4	12.3908
		--	--	--	729	-2.17927	464.5	0.79697		362.051	0.00407	0.01081	276.45	12.4861
		--	--	--	730	-2.53379	465	0.78057		362.259	0.00391	0.01186	276.5	12.5812
		--	--	--	731	-2.37738	465.5	0.77423		362.468	0.00377	0.01269	276.55	12.6761
		--	--	--	732	-2.42952	466	0.76503		362.676	0.00361	0.01283	276.6	12.7708
		--	--	--	733	-2.21055	466.5	0.76503		362.885	0.00354	0.01423	276.65	12.8653
		--	--	--	734	-2.77361	467	0.76503		363.093	0.0033	0.01434	276.7	12.9595
		--	--	--	735	-2.17927	467.5	0.75784		363.301	0.00323	0.0159	276.75	13.0536
		--	--	--	736	-2.24183	468	0.76503		363.51	0.00307	0.01651	276.8	13.1475
		--	--	--	737	-2.43994	468.5	0.76503		363.718	0.00301	0.0183	276.85	13.2412
		--	--	--	738	-2.59635	469	0.76503		363.926	0.00286	0.01896	276.9	13.3347
		--	--	--	739	-2.83617	469.5	0.76503		364.135	0.00281	0.02015	276.95	13.428
		--	--	--	740	-2.49208	470	0.75868		364.343	0.00269	0.02145	277	13.5211
		--	--	--	741	-2.51293	470.5	0.74948		364.551	0.0026	0.02297	277.05	13.614
		--	--	--	742	-2.70062	471	0.74113		364.76	0.00248	0.02425	277.1	13.7067
		--	--	--	743	-2.45037	471.5	0.73193		364.968	0.00239	0.02626	277.15	13.7993
		--	--	--	744	-2.42952	472	0.73193		365.176	0.00235	0.02762	277.2	13.8917
		--	--	--	745	-2.63806	472.5	0.72474		365.384	0.0022	0.0295	277.25	13.984
		--	--	--	746	-2.49208	473	0.71638		365.592	0.00221	0.03132	277.3	14.076
		--	--	--	747	-2.59635	473.5	0.70804		365.801	0.00212	0.03399	277.35	14.1679
		--	--	--	748	-2.45037	474	0.70804		366.009	0.00204	0.0359	277.4	14.2596
		--	--	--	749	-2.72148	474.5	0.70084		366.217	0.00204	0.03909	277.45	14.3512
		--	--	--	750	-2.62763	475	0.70919		366.425	0.00193	0.04134	277.5	14.4426
		--	--	--	751	-2.01243	475.5	0.70919		366.633	0.00188	0.0451	277.55	14.5339
		--	--	--	752	-2.33567	476	0.72558		366.841	0.00177	0.04785	277.6	14.625
		--	--	--	753	-2.71105	476.5	0.72558		367.05	0.00174	0.0508	277.65	14.716
		--	--	--	754	-2.51293	477	0.70084		367.258	0.00171	0.05521	277.7	14.8068
		--	--	--	755	-2.58592	477.5	0.70084		367.466	0.00167	0.05959	277.75	14.8975
		--	--	--	756	-2.56507	478	0.69249		367.674	0.0016	0.06395	277.8	14.988
		--	--	--	757	-2.26268	478.5	0.68529		367.882	0.00151	0.06697	277.85	15.0785
		--	--	--	758	-2.81532	479	0.6669		368.09	0.00145	0.07353	277.9	15.1687
		--	--	--	759	-2.10628	479.5	0.67609		368.298	0.00147	0.07892	277.95	15.2589
		--	--	--	760	-2.79447	480	0.67609		368.506	0.00137	0.08365	278	15.3489
		--	--	--	761	-2.25226	480.5	0.66774		368.714	0.00136	0.09045	278.05	15.4388
		--	--	--	762	-2.71105	481	0.6669		368.922	0.00127	0.09603	278.1	15.5286
		--	--	--	763	-2.31482	481.5	0.6669		369.13	0.00132	0.10441	278.15	15.6183
		--	--	--	764	-2.5755	482	0.6597		369.338	0.00123	0.10995	278.2	15.7078
		--	--	--	765	-2.8466	482.5	0.6617		369.546	0.00123	0.11865	278.25	15.7972
		--	--	--	766	-2.48165	483	0.6617		369.754	0.0012	0.12742	278.3	15.8866
		--	--	--	767	-2.64849	483.5	0.66255		369.962	0.00113	0.13548	278.35	15.9758
		--	--	--	768	-2.8466	484	0.66975		370.17	0.00111	0.14442	278.4	16.0649
		--	--	--	769	-2.80489	484.5	0.66975		370.378	0.0011	0.15142	278.45	16.1539
		--	--	--	770	-2.6172	485	0.66975		370.586	0.00103	0.16218	278.5	16.2429
		--	--	--	771	-2.38781	485.5	0.66975		370.794	0.00105	0.17161	278.55	16.3317
		--	--	--	772	-2.24183	486	0.66975		371.002	0.000969304	0.18352	278.6	16.4204
		--	--	--	773	-2.59635	486.5	0.65219		371.209	0.001	0.19181	278.65	16.5091
		--	--	--	774	-2.03329	487	0.643		371.417	0.000911514	0.20208	278.7	16.5977
		--	--	--	775	-2.55464	487.5	0.62745		371.625	0.000932528	0.21511	278.75	16.6861
		--	--	--	776	-2.14798	488	0.6358		371.833	0.000885245	0.22408	278.8	16.7745
		--	--	--	777	-2.27311	488.5	0.63665		372.041	0.000885245	0.23711	278.85	16.8629
		--	--	--	778	-1.75175	489	0.6358		372.248	0.000848469	0.24814	278.9	16.9511
		--	--	--	779	-2.95087	489.5	0.6286		372.456	0.000814321	0.2626	278.95	17.0393
		--	--	--	780	-2.07499	490	0.6286		372.664	0.000753903	0.27153	279	17.1274
		--	--	--	781	-2.50251	490.5	0.6286		372.872	0.000830082	0.28375	279.05	17.2155
		--	--	--	782	-2.65891	491	0.6378		373.079	0.000764411	0.29715	279.1	17.3034
		--	--	--	783	-2.05414	491.5	0.6378		373.287	0.000732888	0.30673	279.15	17.3914
		--	--	--	784	-1.80389	492	0.645		373.495	0.000751276	0.31699	279.2	17.4792
		--	--	--	785	-2.5755	492.5	0.65219		373.703	0.000725008	0.33245	279.25	17.567
		--	--	--	786	-2.83617	493	0.645		373.91	0.000680352	0.34463	279.3	17.6548
		--	--	--	787	-2.3461	493.5	0.62945		374.118	0.000651456	0.35473	279.35	17.7425
		--	--	--	788	-2.16884	494	0.62945		374.326	0.000640949	0.37084	279.4	17.8302
		--	--	--	789	-2.43994	494.5	0.62945		374.533	0.000633069	0.38006	279.45	17.9178
		--	--	--	790	-2.52336	495	0.63865		374.741	0.0006068	0.39788	279.5	18.0053
		--	--	--	791	-2.86745	495.5	0.6231		374.949	0.000640949	0.40818	279.55	18.0929
		--	--	--	792	-2.38781	496	0.6231		375.156	0.000609427	0.41794	279.6	18.1804
		--	--	--	793	-2.39823	496.5	0.6231		375.364	0.000577905	0.42969	279.65	18.2678
		--	--	--	794	-1.80389	497	0.6231		375.571	0.000538502	0.44265	279.7	18.3553
		--	--	--	795	-2.10628	497.5	0.6231		375.779	0.000593666	0.44836	279.75	18.4427
		--	--	--	796	-2.35653	498	0.6231		375.986	0.000485965	0.45365	279.8	18.5301
		--	--	--	797	-3.02386	498.5	0.6231		376.194	0.00055689	0.4752	279.85	18.6174
		--	--	--	798	-2.10628	499	0.6211		376.401	0.000522741	0.48628	279.9	18.7048
		--	--	--	799	-2.43994	499.5	0.6211		376.609	0.000504353	0.49663	279.95	18.7921
		--	--	--	800	-1.92902	500	0.6139		376.817	0.00050698	0.51172	280	18.8794
		--	--	--	--	--	500.5	0.60555		377.024	0.000509607	0.51726	280.05	18.9667
		--	--	--	--	--	501	0.60555		377.231	0.000509607	0.52895	280.1	19.0539
		--	--	--	--	--	501.5	0.60555		377.439	0.000533249	0.53908	280.15	19.1412
		--	--	--	--	--	502	0.60756		377.646	0.000462324	0.54529	280.2	19.2284
		--	--	--	--	--	502.5	0.61475		377.854	0.000451817	0.55231	280.25	19.3157
		--	--	--	--	--	503	0.61475		378.061	0.000454443	0.57285	280.3	19.403
		--	--	--	--	--	503.5	0.61475		378.269	0.000462324	0.57642	280.35	19.4902
		--	--	--	--	--	504	0.60756		378.476	0.000441309	0.59305	280.4	19.5775
		--	--	--	--	--	504.5	0.60555		378.683	0.000454443	0.60023	280.45	19.6648
		--	--	--	--	--	505	0.60555		378.891	0.000441309	0.60265	280.5	19.752
		--	--	--	--	--	505.5	0.61275		379.098	0.00040716	0.61485	280.55	19.8393
		--	--	--	--	--	506	0.61475		379.305	0.000451817	0.61801	280.6	19.9266
		--	--	--	--	--	506.5	0.61475		379.513	0.000391399	0.61978	280.65	20.0139
		--	--	--	--	--	507	0.61475		379.72	0.000380892	0.62107	280.7	20.1013
		--	--	--	--	--	507.5	0.61475		379.927	0.000436055	0.61871	280.75	20.1886
		--	--	--	--	--	508	0.60756		380.135	0.000367758	0.61669	280.8	20.276
		--	--	--	--	--	508.5	0.5992		380.342	0.000409787	0.60233	280.85	20.3634
		--	--	--	--	--	509	0.5992		380.549	0.000354623	0.58912	280.9	20.4508
		--	--	--	--	--	509.5	0.61475		380.757	0.000367758	0.57518	280.95	20.5383
		--	--	--	--	--	510	0.61675		380.964	0.000328355	0.55807	281	20.6257
		--	--	--	--	--	510.5	0.61675		381.171	0.000378265	0.53404	281.05	20.7133
		--	--	--	--	--	511	0.6084		381.378	0.000367758	0.51771	281.1	20.8008
		--	--	--	--	--	511.5	0.5992		381.585	0.000367758	0.49499	281.15	20.8884
		--	--	--	--	--	512	0.5992		381.793	0.000325728	0.46987	281.2	20.976
		--	--	--	--	--	512.5	0.5992		382	0.000351997	0.43757	281.25	21.0637
		--	--	--	--	--	513	0.5992		382.207	0.000354623	0.41201	281.3	21.1514
		--	--	--	--	--	513.5	0.5992		382.414	0.000346743	0.39107	281.35	21.2392
		--	--	--	--	--	514	0.5992		382.621	0.000312594	0.36595	281.4	21.327
		--	--	--	--	--	514.5	0.5992		382.828	0.00035725	0.35168	281.45	21.4149
		--	--	--	--	--	515	0.59		383.035	0.00030734	0.32931	281.5	21.5027
		--	--	--	--	--	515.5	0.59		383.242	0.000325728	0.31256	281.55	21.5907
		--	--	--	--	--	516	0.59		383.449	0.000273191	0.29601	281.6	21.6787
		--	--	--	--	--	516.5	0.59		383.656	0.000304713	0.28098	281.65	21.7668
		--	--	--	--	--	517	0.59		383.863	0.00029946	0.26421	281.7	21.8549
		--	--	--	--	--	517.5	0.5992		384.071	0.000286326	0.25019	281.75	21.9431
		--	--	--	--	--	518	0.5992		384.278	0.000267938	0.24043	281.8	22.0314
		--	--	--	--	--	518.5	0.5992		384.485	0.000291579	0.2334	281.85	22.1197
		--	--	--	--	--	519	0.5992		384.692	0.000278445	0.22072	281.9	22.2081
		--	--	--	--	--	519.5	0.59085		384.899	0.00029946	0.20836	281.95	22.2966
		--	--	--	--	--	520	0.59085		385.106	0.000257807	0.20183	282	22.3851
		--	--	--	--	--	520.5	0.59805		385.312	0.000283699	0.19104	282.05	22.4737
		--	--	--	--	--	521	0.59805		385.519	0.000278445	0.18609	282.1	22.5624
		--	--	--	--	--	521.5	0.59085		385.726	0.000294206	0.18071	282.15	22.6512
		--	--	--	--	--	522	0.59085		385.933	0.000257807	0.17234	282.2	22.74
		--	--	--	--	--	522.5	0.58166		386.14	0.000265311	0.17053	282.25	22.8289
		--	--	--	--	--	523	0.57246		386.347	0.000267938	0.16649	282.3	22.9179
		--	--	--	--	--	523.5	0.5808		386.554	0.000250559	0.162	282.35	23.0069
		--	--	--	--	--	524	0.5808		386.761	0.000243311	0.15747	282.4	23.0961
		--	--	--	--	--	524.5	0.59		386.968	0.000244347	0.15386	282.45	23.1853
		--	--	--	--	--	525	0.58281		387.174	0.000233993	0.152	282.5	23.2747
		--	--	--	--	--	525.5	0.58281		387.381	0.000245382	0.14673	282.55	23.3641
		--	--	--	--	--	526	0.57446		387.588	0.000233993	0.14532	282.6	23.4536
		--	--	--	--	--	526.5	0.58366		387.795	0.000221569	0.14233	282.65	23.5432
		--	--	--	--	--	527	0.59085		388.002	0.00025263	0.13875	282.7	23.6329
		--	--	--	--	--	527.5	0.5992		388.208	0.000251594	0.13591	282.75	23.7227
		--	--	--	--	--	528	0.6064		388.415	0.000259877	0.13494	282.8	23.8126
		--	--	--	--	--	528.5	0.59805		388.622	0.000223639	0.13153	282.85	23.9026
		--	--	--	--	--	529	0.58885		388.829	0.000217427	0.12759	282.9	23.9926
		--	--	--	--	--	529.5	0.5733		389.035	0.000223639	0.1262	282.95	24.0828
		--	--	--	--	--	530	0.5733		389.242	0.000226746	0.12481	283	24.1731
		--	--	--	--	--	530.5	0.5733		389.449	0.000238135	0.12253	283.05	24.2635
		--	--	--	--	--	531	0.57446		389.655	0.000221569	0.1186	283.1	24.354
		--	--	--	--	--	531.5	0.58366		389.862	0.000208109	0.11651	283.15	24.4445
		--	--	--	--	--	532	0.57446		390.069	0.000181189	0.11276	283.2	24.5352
		--	--	--	--	--	532.5	0.57531		390.275	0.000209144	0.10924	283.25	24.626
		--	--	--	--	--	533	0.57531		390.482	0.000188437	0.10648	283.3	24.717
		--	--	--	--	--	533.5	0.56611		390.688	0.000235028	0.10326	283.35	24.808
		--	--	--	--	--	534	0.5733		390.895	0.000206038	0.09963	283.4	24.8991
		--	--	--	--	--	534.5	0.5641		391.102	0.000249524	0.09616	283.45	24.9904
		--	--	--	--	--	535	0.5733		391.308	0.000173942	0.09099	283.5	25.0817
		--	--	--	--	--	535.5	0.5733		391.515	0.000177048	0.08751	283.55	25.1732
		--	--	--	--	--	536	0.58166		391.721	0.000195685	0.08441	283.6	25.2648
		--	--	--	--	--	536.5	0.58166		391.928	0.000227781	0.08101	283.65	25.3565
		--	--	--	--	--	537	0.57246		392.134	0.000192578	0.07583	283.7	25.4483
		--	--	--	--	--	537.5	0.55691		392.341	0.000221569	0.07481	283.75	25.5403
		--	--	--	--	--	538	0.56611		392.547	0.000188437	0.06934	283.8	25.6323
		--	--	--	--	--	538.5	0.56695		392.754	0.000213286	0.0679	283.85	25.7245
		--	--	--	--	--	539	0.56695		392.96	0.000208109	0.064	283.9	25.8168
		--	--	--	--	--	539.5	0.56611		393.167	0.000157376	0.05995	283.95	25.9093
		--	--	--	--	--	540	0.57531		393.373	0.000177048	0.05616	284	26.0018
		--	--	--	--	--	540.5	0.57531		393.579	0.000235028	0.0548	284.05	26.0945
		--	--	--	--	--	541	0.57531		393.786	0.000187402	0.05175	284.1	26.1873
		--	--	--	--	--	541.5	0.56611		393.992	0.000198791	0.04882	284.15	26.2802
		--	--	--	--	--	542	0.56611		394.199	0.000186366	0.04668	284.2	26.3733
		--	--	--	--	--	542.5	0.58166		394.405	0.000214321	0.04463	284.25	26.4664
		--	--	--	--	--	543	0.56611		394.611	0.00019672	0.04143	284.3	26.5597
		--	--	--	--	--	543.5	0.5733		394.818	0.000214321	0.04032	284.35	26.6532
		--	--	--	--	--	544	0.56611		395.024	0.000180154	0.03831	284.4	26.7467
		--	--	--	--	--	544.5	0.56611		395.23	0.000180154	0.03645	284.45	26.8404
		--	--	--	--	--	545	0.55691		395.437	0.000160482	0.03518	284.5	26.9342
		--	--	--	--	--	545.5	0.55691		395.643	0.000116997	0.0342	284.55	27.0282
		--	--	--	--	--	546	0.54856		395.849	0.000155305	0.03244	284.6	27.1223
		--	--	--	--	--	546.5	0.54856		396.055	0.000182225	0.03206	284.65	27.2165
		--	--	--	--	--	547	0.54856		396.262	0.000168765	0.03037	284.7	27.3108
		--	--	--	--	--	547.5	0.55691		396.468	0.000179119	0.03015	284.75	27.4053
		--	--	--	--	--	548	0.55691		396.674	0.000155305	0.02831	284.8	27.4999
		--	--	--	--	--	548.5	0.54771		396.88	0.000171871	0.02769	284.85	27.5947
		--	--	--	--	--	549	0.54771		397.086	0.000185331	0.02675	284.9	27.6896
		--	--	--	--	--	549.5	0.53936		397.293	0.000161517	0.02662	284.95	27.7846
		--	--	--	--	--	550	0.53936		397.499	0.00016773	0.02556	285	27.8797
			--	--	--	--	550.5	0.531		397.705	0.000180154	0.0245	285.05	27.975
			--	--	--	--	551	0.531		397.911	0.000162553	0.02393	285.1	28.0705
			--	--	--	--	551.5	0.52381		398.117	0.000136668	0.02339	285.15	28.166
			--	--	--	--	552	0.52381		398.323	0.000168765	0.02355	285.2	28.2617
			--	--	--	--	552.5	0.52381		398.529	0.000178083	0.02298	285.25	28.3575
			--	--	--	--	553	0.52381		398.735	0.000141845	0.02227	285.3	28.4535
			--	--	--	--	553.5	0.51661		398.941	0.000184295	0.02204	285.35	28.5496
			--	--	--	--	554	0.51546		399.147	0.000162553	0.02114	285.4	28.6458
			--	--	--	--	554.5	0.51546		399.353	0.000153234	0.02122	285.45	28.7422
			--	--	--	--	555	0.51461		399.559	0.000135633	0.02056	285.5	28.8387
			--	--	--	--	555.5	0.52381		399.765	0.000202932	0.02006	285.55	28.9354
			--	--	--	--	556	0.52381		399.971	0.000124244	0.01936	285.6	29.0322
			--	--	--	--	556.5	0.51461		400.177	0.000148058	0.01876	285.65	29.1291
			--	--	--	--	557	0.50541		400.383	0.000116997	0.01826	285.7	29.2261
			--	--	--	--	557.5	0.50541		400.589	0.000147022	0.01793	285.75	29.3233
			--	--	--	--	558	0.50541		400.795	0.000150128	0.01751	285.8	29.4207
			--	--	--	--	558.5	0.50541		401.001	0.000139775	0.01754	285.85	29.5181
			--	--	--	--	559	0.49621		401.207	0.000112855	0.01668	285.9	29.6158
			--	--	--	--	559.5	0.49537		401.413	0.000172907	0.01627	285.95	29.7135
			--	--	--	--	560	0.49537		401.619	0.000147022	0.01659	286	29.8114
			--	--	--	--	560.5	0.50456		401.825	0.000156341	0.01609	286.05	29.9094
			--	--	--	--	561	0.50456		402.031	0.000112855	0.01513	286.1	30.0076
			--	--	--	--	561.5	0.50256		402.236	0.000136668	0.01502	286.15	30.1059
			--	--	--	--	562	0.48701		402.442	0.000135633	0.01429	286.2	30.2043
			--	--	--	--	562.5	0.48701		402.648	0.000151164	0.01386	286.25	30.3028
			--	--	--	--	563	0.48701		402.854	0.000118032	0.01312	286.3	30.4016
			--	--	--	--	563.5	0.48701		403.06	0.000130456	0.01323	286.35	30.5004
			--	--	--	--	564	0.48701		403.265	0.000147022	0.01288	286.4	30.5994
			--	--	--	--	564.5	0.47781		403.471	0.000141845	0.0122	286.45	30.6985
			--	--	--	--	565	0.47781		403.677	0.000131492	0.01142	286.5	30.7977
			--	--	--	--	565.5	0.47062		403.883	0.000149093	0.01134	286.55	30.8971
			--	--	--	--	566	0.46227		404.088	0.00015427	0.01078	286.6	30.9966
			--	--	--	--	566.5	0.46227		404.294	0.000139775	0.01038	286.65	31.0962
			--	--	--	--	567	0.46227		404.5	9.1558e-05	0.00986	286.7	31.196
			--	--	--	--	567.5	0.45508		404.705	0.000145987	0.00973	286.75	31.2959
			--	--	--	--	568	0.47147		404.911	0.000124244	0.00893	286.8	31.3959
			--	--	--	--	568.5	0.45392		405.117	9.56637e-05	0.009	286.85	31.4961
			--	--	--	--	569	0.47147		405.322	0.000135633	0.00821	286.9	31.5964
			--	--	--	--	569.5	0.45392		405.528	0.00014081	0.00861	286.95	31.6968
			--	--	--	--	570	0.46312		405.733	0.000168765	0.00793	287	31.7974
			--	--	--	--	570.5	0.46312		405.939	0.00012735	0.0078	287.05	31.8981
			--	--	--	--	571	0.47031		406.145	0.000101412	0.00733	287.1	31.9989
			--	--	--	--	571.5	0.45392		406.35	0.000151164	0.00718	287.15	32.0998
			--	--	--	--	572	0.45392		406.556	0.000136668	0.00662	287.2	32.2009
			--	--	--	--	572.5	0.45392		406.761	0.000126315	0.00649	287.25	32.3021
			--	--	--	--	573	0.42917		406.967	0.000123209	0.00603	287.3	32.4034
			--	--	--	--	573.5	0.43837		407.172	0.000145987	0.00594	287.35	32.5048
			--	--	--	--	574	0.43837		407.378	8.70414e-05	0.0058	287.4	32.6064
			--	--	--	--	574.5	0.44672		407.583	0.000152199	0.00561	287.45	32.7081
			--	--	--	--	575	0.44672		407.789	0.000106643	0.0054	287.5	32.8099
			--	--	--	--	575.5	0.44557		407.994	0.000118032	0.00592	287.55	32.9118
			--	--	--	--	576	0.44557		408.2	0.000133562	0.00493	287.6	33.0139
			--	--	--	--	576.5	0.45392		408.405	0.000138739	0.00514	287.65	33.116
			--	--	--	--	577	0.45592		408.611	0.000110784	0.00477	287.7	33.2183
			--	--	--	--	577.5	0.45592		408.816	0.000132527	0.00518	287.75	33.3207
			--	--	--	--	578	0.44757		409.021	0.000132527	0.00454	287.8	33.4233
			--	--	--	--	578.5	0.43837		409.227	0.000132527	0.00457	287.85	33.5259
			--	--	--	--	579	0.44757		409.432	0.000129421	0.00439	287.9	33.6287
			--	--	--	--	579.5	0.44672		409.637	0.00011182	0.00458	287.95	33.7315
			--	--	--	--	580	0.44472		409.843	0.000126315	0.0047	288	33.8345
			--	--	--	--	580.5	0.43752		410.048	0.000110784	0.00411	288.05	33.9376
			--	--	--	--	581	0.43752		410.253	9.97695e-05	0.00426	288.1	34.0408
			--	--	--	--	581.5	0.43033		410.459	0.000104572	0.00422	288.15	34.1442
			--	--	--	--	582	0.45508		410.664	8.51942e-05	0.00347	288.2	34.2476
			--	--	--	--	582.5	0.45508		410.869	0.000133562	0.00412	288.25	34.3511
			--	--	--	--	583	0.46227		411.074	0.00011182	0.00401	288.3	34.4548
			--	--	--	--	583.5	0.45392		411.28	0.000162553	0.00408	288.35	34.5585
			--	--	--	--	584	0.43752		411.485	0.000141845	0.00365	288.4	34.6624
			--	--	--	--	584.5	0.43752		411.69	0.000141845	0.00361	288.45	34.7663
			--	--	--	--	585	0.44472		411.895	7.86247e-05	0.00339	288.5	34.8704
			--	--	--	--	585.5	0.44472		412.1	0.000141845	0.00324	288.55	34.9745
			--	--	--	--	586	0.42833		412.306	0.000113891	0.00352	288.6	35.0788
			--	--	--	--	586.5	0.43752		412.511	0.000116997	0.00372	288.65	35.1831
			--	--	--	--	587	0.43752		412.716	9.25843e-05	0.00338	288.7	35.2876
			--	--	--	--	587.5	0.43752		412.921	0.000141845	0.00364	288.75	35.3922
			--	--	--	--	588	0.43752		413.126	0.000115961	0.00313	288.8	35.4968
			--	--	--	--	588.5	0.43752		413.331	0.000122173	0.00313	288.85	35.6015
			--	--	--	--	589	0.43752		413.536	9.3816e-05	0.00294	288.9	35.7064
			--	--	--	--	589.5	0.43752		413.741	0.000133562	0.0035	288.95	35.8113
			--	--	--	--	590	0.42198		413.946	0.000148058	0.00294	289	35.9163
			--	--	--	--	590.5	0.42917		414.151	0.000109749	0.00301	289.05	36.0214
			--	--	--	--	591	0.42198		414.356	0.000115961	0.00283	289.1	36.1266
			--	--	--	--	591.5	0.42917		414.561	0.000113891	0.00286	289.15	36.2319
			--	--	--	--	592	0.42917		414.766	0.000119067	0.00284	289.2	36.3372
			--	--	--	--	592.5	0.42198		414.971	0.000130456	0.00284	289.25	36.4426
			--	--	--	--	593	0.41362		415.176	8.39622e-05	0.00264	289.3	36.5481
			--	--	--	--	593.5	0.41362		415.381	0.000138739	0.00295	289.35	36.6538
			--	--	--	--	594	0.41362		415.586	9.34055e-05	0.00249	289.4	36.7594
			--	--	--	--	594.5	0.41362		415.791	0.000112855	0.00252	289.45	36.8652
			--	--	--	--	595	0.40528		415.996	7.06187e-05	0.00243	289.5	36.971
			--	--	--	--	595.5	0.39808		416.201	9.36109e-05	0.00239	289.55	37.0769
			--	--	--	--	596	0.38888		416.406	8.29359e-05	0.00241	289.6	37.1829
			--	--	--	--	596.5	0.39808		416.611	0.000135633	0.00252	289.65	37.2889
			--	--	--	--	597	0.38253		416.816	0.000123209	0.00215	289.7	37.395
			--	--	--	--	597.5	0.38253		417.021	0.000135633	0.0025	289.75	37.5012
			--	--	--	--	598	0.37333		417.225	0.000131492	0.00224	289.8	37.6075
			--	--	--	--	598.5	0.37333		417.43	0.000113891	0.00221	289.85	37.7138
			--	--	--	--	599	0.37333		417.635	0.00012528	0.00206	289.9	37.8201
			--	--	--	--	599.5	0.37333		417.84	0.000132527	0.00242	289.95	37.9266
			--	--	--	--	600	0.35778		418.045	0.000119067	0.00206	290	38.0331
			--	--	--	--	600.5	0.36613		418.249	0.000129421	0.00225	290.05	38.1396
			--	--	--	--	601	0.36613		418.454	7.71879e-05	0.00201	290.1	38.2462
			--	--	--	--	601.5	0.34858		418.659	9.52532e-05	0.00195	290.15	38.3529
			--	--	--	--	602	0.35778		418.863	9.40214e-05	0.00171	290.2	38.4596
			--	--	--	--	602.5	0.35778		419.068	7.7393e-05	0.00171	290.25	38.5664
			--	--	--	--	603	0.35778		419.273	0.000130456	0.00206	290.3	38.6732
			--	--	--	--	603.5	0.33304		419.478	6.95924e-05	0.00192	290.35	38.7801
			--	--	--	--	604	0.33304		419.682	0.000119067	0.00157	290.4	38.887
			--	--	--	--	604.5	0.32384		419.887	9.58689e-05	0.00198	290.45	38.9939
			--	--	--	--	605	0.32384		420.091	8.72468e-05	0.00109	290.5	39.1009
			--	--	--	--	605.5	0.32384		420.296	0.000113891	0.00191	290.55	39.208
			--	--	--	--	606	0.31464		420.501	6.91818e-05	0.00144	290.6	39.315
			--	--	--	--	606.5	0.30744		420.705	0.000115961	0.00145	290.65	39.4222
			--	--	--	--	607	0.30744		420.91	9.19686e-05	0.00177	290.7	39.5293
			--	--	--	--	607.5	0.28989		421.114	0.000102028	0.00161	290.75	39.6365
			--	--	--	--	608	0.2827		421.319	9.07368e-05	0.00152	290.8	39.7437
			--	--	--	--	608.5	0.2919		421.524	0.000102849	0.00173	290.85	39.8509
			--	--	--	--	609	0.2847		421.728	0.000132527	0.00114	290.9	39.9582
			--	--	--	--	609.5	0.26715		421.933	0.000112855	0.00164	290.95	40.0655
			--	--	--	--	610	0.27435		422.137	7.08241e-05	0.000840073	291	40.1729
			--	--	--	--	610.5	0.28355		422.341	0.000107678	0.00143	291.05	40.2802
			--	--	--	--	611	0.2919		422.546	7.02081e-05	0.00165	291.1	40.3876
			--	--	--	--	611.5	0.2827		422.75	0.000123209	0.00147	291.15	40.495
			--	--	--	--	612	0.26715		422.955	0.000103259	0.00114	291.2	40.6024
			--	--	--	--	612.5	0.24241		423.159	9.85378e-05	0.00138	291.25	40.7098
			--	--	--	--	613	0.23321		423.364	9.62795e-05	0.0014	291.3	40.8173
			--	--	--	--	613.5	0.23321		423.568	0.000109749	0.00148	291.35	40.9247
			--	--	--	--	614	0.23321		423.772	7.94459e-05	0.00109	291.4	41.0322
			--	--	--	--	614.5	0.21766		423.977	0.000102849	0.00142	291.45	41.1396
			--	--	--	--	615	0.21766		424.181	7.49296e-05	0.00119	291.5	41.2471
			--	--	--	--	615.5	0.21766		424.386	0.000126315	0.00105	291.55	41.3546
			--	--	--	--	616	0.21766		424.59	8.74522e-05	0.00126	291.6	41.4621
			--	--	--	--	616.5	0.21882		424.794	0.000119067	0.00136	291.65	41.5696
			--	--	--	--	617	0.21046		424.998	7.5135e-05	0.00126	291.7	41.677
			--	--	--	--	617.5	0.21766		425.203	0.000101001	0.00122	291.75	41.7845
			--	--	--	--	618	0.20931		425.407	7.69824e-05	0.00104	291.8	41.892
			--	--	--	--	618.5	0.20212		425.611	0.000119067	0.00108	291.85	41.9995
			--	--	--	--	619	0.20212		425.816	0.000122173	0.0014	291.9	42.1069
			--	--	--	--	619.5	0.20212		426.02	0.000113891	0.00125	291.95	42.2144
			--	--	--	--	620	0.18456		426.224	4.86528e-05	0.00134	292	42.3218
			--	--	--	--	620.5	0.19292		426.428	0.00010018	0.00116	292.05	42.4292
			--	--	--	--	621	0.17736		426.632	6.24072e-05	0.000701027	292.1	42.5367
			--	--	--	--	621.5	0.18572		426.837	0.000115961	0.00106	292.15	42.644
			--	--	--	--	622	0.17017		427.041	0.000112855	0.00103	292.2	42.7514
			--	--	--	--	622.5	0.17017		427.245	7.88302e-05	0.0014	292.25	42.8588
			--	--	--	--	623	0.17017		427.449	8.92997e-05	0.000996501	292.3	42.9661
			--	--	--	--	623.5	0.17017		427.653	9.11472e-05	0.00119	292.35	43.0734
			--	--	--	--	624	0.16182		427.857	6.52812e-05	0.00113	292.4	43.1806
			--	--	--	--	624.5	0.16182		428.061	9.1558e-05	0.00153	292.45	43.2879
			--	--	--	--	625	0.16182		428.265	8.72468e-05	0.000984914	292.5	43.3951
			--	--	--	--	625.5	0.15262		428.469	9.68955e-05	0.00126	292.55	43.5023
			--	--	--	--	626	0.15981		428.673	3.69515e-05	0.00118	292.6	43.6094
			--	--	--	--	626.5	0.16182		428.877	7.12347e-05	0.00101	292.65	43.7165
			--	--	--	--	627	0.16182		429.082	7.24664e-05	0.00111	292.7	43.8236
			--	--	--	--	627.5	0.16182		429.286	4.43421e-05	0.00103	292.75	43.9306
			--	--	--	--	628	0.16182		429.49	8.99157e-05	0.000909597	292.8	44.0376
			--	--	--	--	628.5	0.17017		429.693	8.41676e-05	0.00127	292.85	44.1445
			--	--	--	--	629	0.17017		429.897	9.85378e-05	0.00147	292.9	44.2514
			--	--	--	--	629.5	0.16182		430.101	8.12936e-05	0.00112	292.95	44.3582
			--	--	--	--	630	0.16182		430.305	7.78036e-05	0.00118	293	44.465
			--	--	--	--	630.5	0.14627		430.509	8.95049e-05	0.00129	293.05	44.5717
			--	--	--	--	631	0.14627		430.713	7.78036e-05	0.000747376	293.1	44.6784
			--	--	--	--	631.5	0.13707		430.917	9.17632e-05	0.00126	293.15	44.785
			--	--	--	--	632	0.13707		431.121	9.75112e-05	0.000729995	293.2	44.8916
			--	--	--	--	632.5	0.14427		431.325	6.95924e-05	0.00139	293.25	44.9981
			--	--	--	--	633	0.13707		431.529	6.93869e-05	0.000863248	293.3	45.1045
			--	--	--	--	633.5	0.13707		431.733	0.000132527	0.000840073	293.35	45.2109
			--	--	--	--	634	0.14542		431.936	5.1527e-05	0.000984914	293.4	45.3172
			--	--	--	--	634.5	0.14542		432.14	0.00012528	0.00122	293.45	45.4234
			--	--	--	--	635	0.15462		432.344	9.48426e-05	0.000614123	293.5	45.5296
			--	--	--	--	635.5	0.15462		432.548	9.3816e-05	0.00101	293.55	45.6357
			--	--	--	--	636	0.14627		432.751	6.79501e-05	0.000787931	293.6	45.7417
			--	--	--	--	636.5	0.14542		432.955	0.000105608	0.00119	293.65	45.8477
			--	--	--	--	637	0.13707		433.159	5.83017e-05	0.00131	293.7	45.9535
			--	--	--	--	637.5	0.12987		433.363	8.37571e-05	0.000926978	293.75	46.0593
			--	--	--	--	638	0.13707		433.566	7.7393e-05	0.00102	293.8	46.165
			--	--	--	--	638.5	0.14542		433.77	0.000106643	0.00102	293.85	46.2707
			--	--	--	--	639	0.14542		433.974	7.2877e-05	0.000932771	293.9	46.3762
			--	--	--	--	639.5	0.13707		434.177	7.98565e-05	0.000822693	293.95	46.4816
			--	--	--	--	640	0.13707		434.381	4.10575e-05	0.000787931	294	46.587
			--	--	--	--	640.5	0.13707		434.585	9.56637e-05	0.00101	294.05	46.6923
			--	--	--	--	641	0.12987		434.788	6.01491e-05	0.000654678	294.1	46.7974
			--	--	--	--	641.5	0.13707		434.992	8.78626e-05	0.000504436	294.15	46.9025
			--	--	--	--	642	0.12987		435.195	9.50478e-05	0.000608329	294.2	47.0075
			--	--	--	--	642.5	0.13907		435.399	0.000101412	0.000880629	294.25	47.1124
			--	--	--	--	643	0.13907		435.603	0.000101206	0.00101	294.3	47.2172
			--	--	--	--	643.5	0.14627		435.806	9.64849e-05	0.00118	294.35	47.3219
			--	--	--	--	644	0.14542		436.01	3.42829e-05	0.000805312	294.4	47.4265
			--	--	--	--	644.5	0.13707		436.213	7.78036e-05	0.00114	294.45	47.5309
			--	--	--	--	645	0.12987		436.417	6.97975e-05	0.000909597	294.5	47.6353
			--	--	--	--	645.5	0.12153		436.62	6.19966e-05	0.000950152	294.55	47.7396
			--	--	--	--	646	0.13707		436.824	0.000110784	0.00111	294.6	47.8437
			--	--	--	--	646.5	0.12153		437.027	9.07368e-05	0.000909597	294.65	47.9477
			--	--	--	--	647	0.12153		437.231	0.000113891	0.000799518	294.7	48.0517
			--	--	--	--	647.5	0.12153		437.434	0.000123209	0.000851661	294.75	48.1555
			--	--	--	--	648	0.11233		437.637	6.13806e-05	0.00125	294.8	48.2591
			--	--	--	--	648.5	0.11233		437.841	0.000114926	0.000973326	294.85	48.3627
			--	--	--	--	649	0.11233		438.044	4.66001e-05	0.000596742	294.9	48.4661
			--	--	--	--	649.5	0.11433		438.248	0.000118032	0.00107	294.95	48.5695
			--	--	--	--	650	0.12153		438.451	4.04415e-05	0.000643091	295	48.6726
			--	--	--	--	650.5	0.13073		438.654	8.17042e-05	0.000851661	295.05	48.7757
			--	--	--	--	651	0.13792		438.858	7.47244e-05	0.000619916	295.1	48.8786
			--	--	--	--	651.5	0.13073		439.061	6.87712e-05	0.000886422	295.15	48.9814
			--	--	--	--	652	0.13792		439.264	0.000106643	0.000973326	295.2	49.0841
			--	--	--	--	652.5	0.13792		439.468	8.25253e-05	0.000973326	295.25	49.1867
			--	--	--	--	653	0.14627		439.671	5.6454e-05	0.00068944	295.3	49.2891
			--	--	--	--	653.5	0.14427		439.874	0.000102028	0.000932771	295.35	49.3913
			--	--	--	--	654	0.14427		440.077	6.79501e-05	0.00062571	295.4	49.4934
			--	--	--	--	654.5	0.12872		440.281	9.71006e-05	0.000892216	295.45	49.5954
			--	--	--	--	655	0.12872		440.484	5.23482e-05	0.000938565	295.5	49.6973
			--	--	--	--	655.5	0.13707		440.687	9.68955e-05	0.00091539	295.55	49.799
			--	--	--	--	656	0.14427		440.89	8.82734e-05	0.00105	295.6	49.9005
			--	--	--	--	656.5	0.14427		441.094	0.000121138	0.000764756	295.65	50.0019
			--	--	--	--	657	0.13792		441.297	5.56328e-05	0.00097912	295.7	50.1032
			--	--	--	--	657.5	0.13792		441.5	8.99157e-05	0.000845867	295.75	50.2043
			--	--	--	--	658	0.13792		441.703	9.79218e-05	0.000359565	295.8	50.3052
			--	--	--	--	658.5	0.13792		441.906	8.90945e-05	0.000695233	295.85	50.406
			--	--	--	--	659	0.15346		442.109	0.000103537	0.000973326	295.9	50.5067
			--	--	--	--	659.5	0.13792		442.312	4.51633e-05	0.000793725	295.95	50.6072
			--	--	--	--	660	0.14712		442.515	5.52222e-05	0.000443346	296	50.7075
			--	--	--	--	660.5	0.13792		442.719	8.51942e-05	0.000950152	296.05	50.8077
			--	--	--	--	661	0.13792		442.922	9.11472e-05	0.000666265	296.1	50.9077
			--	--	--	--	661.5	0.14627		443.125	7.2877e-05	0.000677852	296.15	51.0075
			--	--	--	--	662	0.14627		443.328	3.57198e-05	0.000724201	296.2	51.1072
			--	--	--	--	662.5	0.14712		443.531	9.7306e-05	0.000799518	296.25	51.2067
			--	--	--	--	663	0.13792		443.734	6.28177e-05	0.000787931	296.3	51.306
			--	--	--	--	663.5	0.14512		443.937	0.000105608	0.000741582	296.35	51.4052
			--	--	--	--	664	0.14512		444.14	7.96513e-05	0.000944358	296.4	51.5042
			--	--	--	--	664.5	0.14512		444.343	0.000137704	0.000677852	296.45	51.6031
			--	--	--	--	665	0.15346		444.546	3.42829e-05	0.000560291	296.5	51.7017
			--	--	--	--	665.5	0.15346		444.748	6.73341e-05	0.000747376	296.55	51.8002
			--	--	--	--	666	0.14712		444.951	6.48706e-05	0.000828486	296.6	51.8985
			--	--	--	--	666.5	0.14712		445.154	7.2877e-05	0.000967533	296.65	51.9967
			--	--	--	--	667	0.16351		445.357	7.12347e-05	0.000712614	296.7	52.0946
			--	--	--	--	667.5	0.16351		445.56	6.93869e-05	0.000495709	296.75	52.1924
			--	--	--	--	668	0.15431		445.763	6.87712e-05	0.000828486	296.8	52.29
			--	--	--	--	668.5	0.13792		445.966	0.000107678	0.000747376	296.85	52.3874
			--	--	--	--	669	0.13792		446.168	0.000102233	0.000782137	296.9	52.4846
			--	--	--	--	669.5	0.13707		446.371	9.34055e-05	0.000718408	296.95	52.5816
			--	--	--	--	670	0.12872		446.574	7.4519e-05	0.000579361	297	52.6785
			--	--	--	--	670.5	0.13792		446.777	6.71289e-05	0.000747376	297.05	52.7751
			--	--	--	--	671	0.13792		446.98	8.84785e-05	0.000460801	297.1	52.8716
			--	--	--	--	671.5	0.13992		447.182	8.70414e-05	0.000695233	297.15	52.9679
			--	--	--	--	672	0.13907		447.385	8.37571e-05	0.000805312	297.2	53.064
			--	--	--	--	672.5	0.12987		447.588	6.11754e-05	0.000506182	297.25	53.1598
			--	--	--	--	673	0.13707		447.791	6.01491e-05	0.000840073	297.3	53.2555
			--	--	--	--	673.5	0.13707		447.993	9.68955e-05	0.000747376	297.35	53.3511
			--	--	--	--	674	0.12987		448.196	4.45473e-05	0.000643091	297.4	53.4464
			--	--	--	--	674.5	0.12153		448.399	8.17042e-05	0.000404946	297.45	53.5415
			--	--	--	--	675	0.13073		448.601	6.19966e-05	0.000729995	297.5	53.6364
			--	--	--	--	675.5	0.11518		448.804	8.23199e-05	0.00103	297.55	53.7311
			--	--	--	--	676	0.10683		449.007	6.38443e-05	0.000483491	297.6	53.8256
			--	--	--	--	676.5	0.10683		449.209	8.66311e-05	0.000869041	297.65	53.9199
			--	--	--	--	677	0.11518		449.412	5.1527e-05	0.000425891	297.7	54.014
			--	--	--	--	677.5	0.11518		449.614	8.21148e-05	0.000880629	297.75	54.1078
			--	--	--	--	678	0.09963		449.817	7.86247e-05	0.000793725	297.8	54.2015
			--	--	--	--	678.5	0.09963		450.019	0.000101001	0.00104	297.85	54.295
			--	--	--	--	679	0.09878		450.222	4.47527e-05	0.000863248	297.9	54.3882
			--	--	--	--	679.5	0.10598		450.425	6.75392e-05	0.000660472	297.95	54.4813
			--	--	--	--	680	0.09878		450.627	8.62205e-05	0.000712614	298	54.5742
			--	--	--	--	680.5	0.09963		450.829	7.30821e-05	0.000973326	298.05	54.6668
			--	--	--	--	681	0.10883		451.032	7.57507e-05	0.00097912	298.1	54.7592
			--	--	--	--	681.5	0.10883		451.235	9.29949e-05	0.000874835	298.15	54.8514
			--	--	--	--	682	0.09963		451.437	5.50168e-05	0.00083428	298.2	54.9434
			--	--	--	--	682.5	0.10598		451.639	0.000102028	0.000549818	298.25	55.0352
			--	--	--	--	683	0.11317		451.842	6.71289e-05	0.000793725	298.3	55.1267
			--	--	--	--	683.5	0.11317		452.044	6.50758e-05	0.000828486	298.35	55.218
			--	--	--	--	684	0.09763		452.247	5.52222e-05	0.000247855	298.4	55.3092
			--	--	--	--	684.5	0.09763		452.449	9.64849e-05	0.000840073	298.45	55.4001
			--	--	--	--	685	0.09763		452.651	4.90636e-05	0.000724201	298.5	55.4907
			--	--	--	--	685.5	0.09963		452.854	6.01491e-05	0.000932771	298.55	55.5812
			--	--	--	--	686	0.09963		453.056	0.000110784	0.000805312	298.6	55.6714
			--	--	--	--	686.5	0.08208		453.258	7.02081e-05	0.000799518	298.65	55.7614
			--	--	--	--	687	0.08843		453.461	6.54866e-05	0.000572509	298.7	55.8512
			--	--	--	--	687.5	0.08843		453.663	0.000105608	0.000643091	298.75	55.9407
			--	--	--	--	688	0.08007		453.865	8.04725e-05	0.000469528	298.8	56.0301
			--	--	--	--	688.5	0.08208		454.067	7.57507e-05	0.00104	298.85	56.1192
			--	--	--	--	689	0.08208		454.27	4.98847e-05	0.000787931	298.9	56.208
			--	--	--	--	689.5	0.07488		454.472	9.50478e-05	0.000695233	298.95	56.2967
			--	--	--	--	690	0.08408		454.674	9.60743e-05	0.000747376	299	56.3851
			--	--	--	--	690.5	0.09963		454.876	7.26715e-05	0.00083428	299.05	56.4733
			--	--	--	--	691	0.10048		455.079	7.06187e-05	0.00117	299.1	56.5612
			--	--	--	--	691.5	0.10048		455.281	6.81552e-05	0.000880629	299.15	56.649
			--	--	--	--	692	0.08493		455.483	4.72161e-05	0.000695233	299.2	56.7364
			--	--	--	--	692.5	0.07573		455.685	5.1527e-05	0.000712614	299.25	56.8237
			--	--	--	--	693	0.08408		455.887	6.28177e-05	0.000535855	299.3	56.9107
			--	--	--	--	693.5	0.08408		456.089	6.28177e-05	0.000596742	299.35	56.9975
			--	--	--	--	694	0.09328		456.291	4.55738e-05	0.000572509	299.4	57.084
			--	--	--	--	694.5	0.07573		456.493	7.24664e-05	0.00121	299.45	57.1704
			--	--	--	--	695	0.07488		456.696	5.00899e-05	0.000619916	299.5	57.2564
			--	--	--	--	695.5	0.07488		456.898	0.000102438	0.000631503	299.55	57.3423
			--	--	--	--	696	0.05934		457.1	5.62485e-05	0.000840073	299.6	57.4279
			--	--	--	--	696.5	0.06854		457.302	8.04725e-05	0.000782137	299.65	57.5132
			--	--	--	--	697	0.06854		457.504	7.14398e-05	0.000672059	299.7	57.5984
			--	--	--	--	697.5	0.06854		457.706	0.000118032	0.000631503	299.75	57.6833
			--	--	--	--	698	0.06854		457.908	7.63667e-05	0.000509673	299.8	57.7679
			--	--	--	--	698.5	0.06854		458.11	8.00619e-05	0.000764756	299.85	57.8523
			--	--	--	--	699	0.06854		458.312	8.58099e-05	0.000488726	299.9	57.9365
			--	--	--	--	699.5	0.07774		458.514	6.73341e-05	0.000532364	299.95	58.0204
			--	--	--	--	700	0.06854		458.716	8.19096e-05	0.000695233	300	58.1041
			--	--	--	--	700.5	0.06854		458.918	6.34335e-05	0.000932771	300.05	58.1875
			--	--	--	--	701	0.06019		459.119	4.41367e-05	0.000764756	300.1	58.2707
			--	--	--	--	701.5	0.06939		459.321	9.05314e-05	0.000585155	300.15	58.3536
			--	--	--	--	702	0.05299		459.523	7.90353e-05	0.000909597	300.2	58.4363
			--	--	--	--	702.5	0.06134		459.725	8.66311e-05	0.000371781	300.25	58.5188
			--	--	--	--	703	0.05934		459.927	3.53092e-05	0.000127419	300.3	58.601
			--	--	--	--	703.5	0.05934		460.129	9.13526e-05	0.00111	300.35	58.6829
			--	--	--	--	704	0.05934		460.33	7.75984e-05	0.000619916	300.4	58.7647
			--	--	--	--	704.5	0.05934		460.532	6.89764e-05	0.000404946	300.45	58.8461
			--	--	--	--	705	0.06654		460.734	4.98847e-05	0.000683646	300.5	58.9273
			--	--	--	--	705.5	0.05818		460.936	8.39622e-05	0.000637297	300.55	59.0083
			--	--	--	--	706	0.05818		461.138	8.41676e-05	0.000572509	300.6	59.0891
			--	--	--	--	706.5	0.06019		461.339	8.64259e-05	0.000822693	300.65	59.1695
			--	--	--	--	707	0.06019		461.541	7.94459e-05	0.000490473	300.7	59.2498
			--	--	--	--	707.5	0.06738		461.743	8.49888e-05	0.000799518	300.75	59.3298
			--	--	--	--	708	0.05818		461.945	8.47834e-05	0.000431127	300.8	59.4095
			--	--	--	--	708.5	0.05099		462.146	6.83606e-05	0.00105	300.85	59.489
			--	--	--	--	709	0.05099		462.348	4.72161e-05	0.000479999	300.9	59.5682
			--	--	--	--	709.5	0.04379		462.55	9.93589e-05	0.00070682	300.95	59.6472
			--	--	--	--	710	0.04379		462.751	5.07059e-05	0.000811105	301	59.7259
			--	--	--	--	710.5	0.04463		462.953	0.000106643	0.000643091	301.05	59.8044
			--	--	--	--	711	0.04463		463.154	5.9328e-05	0.000643091	301.1	59.8826
			--	--	--	--	711.5	0.04463		463.356	6.22017e-05	0.000695233	301.15	59.9606
			--	--	--	--	712	0.04463		463.558	3.87992e-05	0.00089801	301.2	60.0384
			--	--	--	--	712.5	0.04463		463.759	5.70697e-05	0.000967533	301.25	60.1159
			--	--	--	--	713	0.03628		463.961	7.18504e-05	0.000631503	301.3	60.1931
			--	--	--	--	713.5	0.05183		464.162	6.91818e-05	0.00070682	301.35	60.2701
			--	--	--	--	714	0.05183		464.364	7.08241e-05	0.000753169	301.4	60.3468
			--	--	--	--	714.5	0.05183		464.565	9.60743e-05	0.000596742	301.45	60.4233
			--	--	--	--	715	0.04548		464.767	3.94152e-05	0.000527127	301.5	60.4995
			--	--	--	--	715.5	0.05383		464.968	7.88302e-05	0.000660472	301.55	60.5754
			--	--	--	--	716	0.04664		465.17	0.00010059	0.000385745	301.6	60.6512
			--	--	--	--	716.5	0.05383		465.371	4.20838e-05	0.000863248	301.65	60.7266
			--	--	--	--	717	0.04463		465.573	4.68056e-05	0.000396218	301.7	60.8019
			--	--	--	--	717.5	0.05383		465.774	0.000103054	0.000660472	301.75	60.8768
			--	--	--	--	718	0.04463		465.976	3.81832e-05	0.000544582	301.8	60.9515
			--	--	--	--	718.5	0.03744		466.177	6.69235e-05	0.000608329	301.85	61.026
			--	--	--	--	719	0.04463		466.378	3.94152e-05	0.000596742	301.9	61.1002
			--	--	--	--	719.5	0.04463		466.58	7.47244e-05	0.000637297	301.95	61.1741
			--	--	--	--	720	0.05383		466.781	4.39313e-05	0.000787931	302	61.2478
			--	--	--	--	720.5	0.06303		466.982	5.56328e-05	0.000562038	302.05	61.3213
			--	--	--	--	721	0.05383		467.184	4.55738e-05	0.000466037	302.1	61.3945
			--	--	--	--	721.5	0.03744		467.385	7.10292e-05	0.000926978	302.15	61.4674
			--	--	--	--	722	0.03744		467.586	4.08521e-05	0.000666265	302.2	61.5401
			--	--	--	--	722.5	0.04664		467.788	7.26715e-05	0.000683646	302.25	61.6126
			--	--	--	--	723	0.06219		467.989	4.82424e-05	0.000863248	302.3	61.6847
			--	--	--	--	723.5	0.05383		468.19	7.57507e-05	0.000631503	302.35	61.7567
			--	--	--	--	724	0.04548		468.391	3.01771e-05	0.000490473	302.4	61.8284
			--	--	--	--	724.5	0.02994		468.592	7.92407e-05	0.000585155	302.45	61.8998
			--	--	--	--	725	0.02159		468.794	5.80963e-05	0.000585155	302.5	61.971
			--	--	--	--	725.5	0.02159		468.995	8.53994e-05	0.000845867	302.55	62.0419
			--	--	--	--	726	0.02994		469.196	8.35519e-05	0.000851661	302.6	62.1126
			--	--	--	--	726.5	0.03829		469.397	0.000130456	0.000950152	302.65	62.183
			--	--	--	--	727	0.03628		469.598	7.02081e-05	0.000590948	302.7	62.2532
			--	--	--	--	727.5	0.03628		469.799	8.88891e-05	0.000576001	302.75	62.3231
			--	--	--	--	728	0.04548		470.001	3.53092e-05	0.000509673	302.8	62.3927
			--	--	--	--	728.5	0.02994		470.202	8.70414e-05	0.000764756	302.85	62.4622
			--	--	--	--	729	0.03713		470.403	5.72751e-05	0.000492218	302.9	62.5313
			--	--	--	--	729.5	0.02793		470.604	9.89483e-05	0.000909597	302.95	62.6003
			--	--	--	--	730	0.02074		470.805	3.65409e-05	0.000666265	303	62.6689
			--	--	--	--	730.5	0.03194		471.006	7.59561e-05	0.000577746	303.05	62.7373
			--	--	--	--	731	0.01439		471.207	4.8037e-05	0.000460801	303.1	62.8055
			--	--	--	--	731.5	0.02359		471.408	7.90353e-05	0.000660472	303.15	62.8734
			--	--	--	--	732	0.01439		471.609	8.49888e-05	0.000471272	303.2	62.9411
			--	--	--	--	732.5	-0.00116		471.81	5.9944e-05	0.000782137	303.25	63.0085
			--	--	--	--	733	-0.00116		472.011	4.72161e-05	0.000436364	303.3	63.0757
			--	--	--	--	733.5	0.02159		472.212	6.77446e-05	0.000753169	303.35	63.1426
			--	--	--	--	734	0.00604		472.413	7.7393e-05	0.000793725	303.4	63.2093
			--	--	--	--	734.5	0.01239		472.614	7.84196e-05	0.000567274	303.45	63.2757
			--	--	--	--	735	-0.01036		472.815	8.8068e-05	0.000528873	303.5	63.3419
			--	--	--	--	735.5	-0.01036		473.015	7.12347e-05	0.000579361	303.55	63.4078
			--	--	--	--	736	-0.0167		473.216	4.18787e-05	0.000619916	303.6	63.4735
			--	--	--	--	736.5	-0.01755		473.417	0.000118032	0.000857454	303.65	63.5389
			--	--	--	--	737	-0.00835		473.618	7.32875e-05	0.000534109	303.7	63.6041
			--	--	--	--	737.5	-0.0167		473.819	5.5838e-05	0.00062571	303.75	63.6691
			--	--	--	--	738	-0.0167		474.02	6.61023e-05	0	303.8	63.7338
			--	--	--	--	738.5	-0.02305		474.221	6.07649e-05	0.000556801	303.85	63.7982
			--	--	--	--	739	-0.0259		474.421	6.38443e-05	0.000558546	303.9	63.8624
			--	--	--	--	739.5	-0.03425		474.622	7.71879e-05	0.000375272	303.95	63.9264
			--	--	--	--	740	-0.01585		474.823	3.94152e-05	0.000574256	304	63.9901
			--	--	--	--	740.5	-0.00666		475.024	0.000106643	0.000874835	304.05	64.0536
			--	--	--	--	741	0.0037		475.224	4.10575e-05	0.000261817	304.1	64.1168
			--	--	--	--	741.5	-0.0055		475.425	7.94459e-05	0.000909597	304.15	64.1798
			--	--	--	--	742	-0.0075		475.626	9.36109e-05	0.000608329	304.2	64.2426
			--	--	--	--	742.5	-0.0075		475.827	9.01208e-05	0.00045731	304.25	64.3051
			--	--	--	--	743	-0.0055		476.027	9.1558e-05	0.000488726	304.3	64.3673
			--	--	--	--	743.5	0.0017		476.228	9.1558e-05	0.000869041	304.35	64.4294
			--	--	--	--	744	-0.0075		476.428	5.39905e-05	0.000602535	304.4	64.4912
			--	--	--	--	744.5	-0.0075		476.629	0.000105608	0.000874835	304.45	64.5527
			--	--	--	--	745	-0.01585		476.83	7.57507e-05	0.000404946	304.5	64.614
			--	--	--	--	745.5	-0.0167		477.03	8.49888e-05	0.000776344	304.55	64.6751
			--	--	--	--	746	-0.0075		477.231	4.33155e-05	0.000424146	304.6	64.7359
			--	--	--	--	746.5	0.000846484		477.432	9.27897e-05	0.000695233	304.65	64.7965
			--	--	--	--	747	0.00804		477.632	5.83017e-05	0.000542837	304.7	64.8568
			--	--	--	--	747.5	-0.00116		477.833	0.000105608	0.000666265	304.75	64.9169
			--	--	--	--	748	-0.00231		478.033	5.54274e-05	0.000549818	304.8	64.9768
			--	--	--	--	748.5	-0.00951		478.234	8.78626e-05	0.000776344	304.85	65.0365
			--	--	--	--	749	-0.01585		478.434	5.23482e-05	0.000764756	304.9	65.0959
			--	--	--	--	749.5	-0.000306634		478.635	6.91818e-05	0.000822693	304.95	65.155
			--	--	--	--	750	-0.000306634		478.835	1.62177e-05	0.000555055	305	65.214
			--	--	--	--	750.5	-0.000306634		479.036	7.75984e-05	0.000741582	305.05	65.2727
			--	--	--	--	751	-0.000306634		479.236	9.27897e-05	0.000695233	305.1	65.3311
			--	--	--	--	751.5	-0.000306634		479.436	5.23482e-05	0.000776344	305.15	65.3894
			--	--	--	--	752	-0.000306634		479.637	5.78908e-05	0.00027229	305.2	65.4474
			--	--	--	--	752.5	0.01609		479.837	8.64259e-05	0.000576001	305.25	65.5052
			--	--	--	--	753	0.01609		480.038	3.32566e-05	0.000288	305.3	65.5627
			--	--	--	--	753.5	0.00889		480.238	0.000102849	0.00077055	305.35	65.62
			--	--	--	--	754	0.01724		480.438	3.63358e-05	0.000525382	305.4	65.6771
			--	--	--	--	754.5	0.00889		480.639	9.68955e-05	0.000921184	305.45	65.7339
			--	--	--	--	755	0.00804		480.839	7.10292e-05	0.000445091	305.5	65.7906
			--	--	--	--	755.5	0.00804		481.039	6.36389e-05	0.000479999	305.55	65.847
			--	--	--	--	756	0.00604		481.24	2.36079e-05	0.000857454	305.6	65.9031
			--	--	--	--	756.5	-0.000306634		481.44	8.31411e-05	0.000590948	305.65	65.9591
			--	--	--	--	757	0.00889		481.64	8.76574e-05	0.000724201	305.7	66.0148
			--	--	--	--	757.5	0.01609		481.84	6.30229e-05	0.000521891	305.75	66.0703
			--	--	--	--	758	0.02444		482.041	9.07368e-05	0.000654678	305.8	66.1256
			--	--	--	--	758.5	0.00804		482.241	7.12347e-05	0.000805312	305.85	66.1806
			--	--	--	--	759	0.01724		482.441	2.29921e-05	0.000411927	305.9	66.2354
			--	--	--	--	759.5	0.01724		482.641	8.45782e-05	0.000672059	305.95	66.29
			--	--	--	--	760	0.01639		482.841	6.05594e-05	0.000572509	306	66.3444
			--	--	--	--	760.5	0.00804		483.041	4.94739e-05	0.000961739	306.05	66.3985
			--	--	--	--	761	0.01724		483.242	8.72468e-05	0.000753169	306.1	66.4524
			--	--	--	--	761.5	0.01609		483.442	0.000108714	0.000579361	306.15	66.5062
			--	--	--	--	762	0.03279		483.642	6.50758e-05	0.000776344	306.2	66.5596
			--	--	--	--	762.5	0.02359		483.842	7.67773e-05	0.000776344	306.25	66.6129
			--	--	--	--	763	0.01439		484.042	4.55738e-05	0.000493963	306.3	66.666
			--	--	--	--	763.5	0.00604		484.242	8.76574e-05	0.000530618	306.35	66.7188
			--	--	--	--	764	0.03078		484.442	6.71289e-05	0.000776344	306.4	66.7714
			--	--	--	--	764.5	0.03998		484.642	4.70107e-05	0.000851661	306.45	66.8238
			--	--	--	--	765	0.03279		484.842	4.18787e-05	0.000672059	306.5	66.876
			--	--	--	--	765.5	0.02444		485.042	8.70414e-05	0.000602535	306.55	66.928
			--	--	--	--	766	0.02444		485.242	4.33155e-05	0.000724201	306.6	66.9797
			--	--	--	--	766.5	0.04199		485.442	8.23199e-05	0.000724201	306.65	67.0313
			--	--	--	--	767	0.04918		485.642	3.87992e-05	0.000349092	306.7	67.0826
			--	--	--	--	767.5	0.05753		485.842	0.000124244	0.000666265	306.75	67.1337
			--	--	--	--	768	0.06273		486.042	4.61896e-05	0.000411927	306.8	67.1846
			--	--	--	--	768.5	0.05553		486.242	9.23791e-05	0.000793725	306.85	67.2353
			--	--	--	--	769	0.05638		486.442	7.69824e-05	0.000576001	306.9	67.2858
			--	--	--	--	769.5	0.04083		486.642	0.000105608	0.000476508	306.95	67.3361
			--	--	--	--	770	0.04083		486.842	5.19376e-05	0.000619916	307	67.3861
			--	--	--	--	770.5	0.04199		487.041	5.29639e-05	0.000530618	307.05	67.436
			--	--	--	--	771	0.05838		487.241	9.56637e-05	0.000672059	307.1	67.4857
			--	--	--	--	771.5	0.05838		487.441	0.000109749	0.00103	307.15	67.5351
			--	--	--	--	772	0.05003		487.641	4.20838e-05	0.000631503	307.2	67.5843
			--	--	--	--	772.5	0.06758		487.841	7.3903e-05	0.000614123	307.25	67.6334
			--	--	--	--	773	0.06673		488.041	6.56918e-05	0.000672059	307.3	67.6822
			--	--	--	--	773.5	0.07393		488.24	5.72751e-05	0.000608329	307.35	67.7308
			--	--	--	--	774	0.03279		488.44	7.08241e-05	0.000596742	307.4	67.7793
			--	--	--	--	774.5	0.02359		488.64	5.33745e-05	0.000535855	307.45	67.8275
			--	--	--	--	775	0.02444		488.839	8.14988e-05	0.00068944	307.5	67.8755
			--	--	--	--	775.5	0.04918		489.039	5.80963e-05	0.000880629	307.55	67.9233
			--	--	--	--	776	0.06673		489.239	3.79781e-05	0.0005184	307.6	67.971
			--	--	--	--	776.5	0.05753		489.439	6.26123e-05	0.000805312	307.65	68.0184
			--	--	--	--	777	0.05954		489.638	5.66591e-05	0.000579361	307.7	68.0656
			--	--	--	--	777.5	0.05954		489.838	9.62795e-05	0.000596742	307.75	68.1126
			--	--	--	--	778	0.06673		490.038	2.77137e-05	0.0004224	307.8	68.1595
			--	--	--	--	778.5	0.06673		490.237	8.25253e-05	0.000441601	307.85	68.2061
			--	--	--	--	779	0.07393		490.437	7.96513e-05	0.000753169	307.9	68.2526
			--	--	--	--	779.5	0.04918		490.636	6.50758e-05	0.00111	307.95	68.2988
			--	--	--	--	780	0.06473		490.836	3.69515e-05	0.000453819	308	68.3449
			--	--	--	--	780.5	0.06758		491.036	8.8068e-05	0.000718408	308.05	68.3907
			--	--	--	--	781	0.04918		491.235	8.06776e-05	0.000294982	308.1	68.4364
			--	--	--	--	781.5	0.04199		491.435	5.23482e-05	0.000500945	308.15	68.4819
			--	--	--	--	782	0.03279		491.634	7.8009e-05	0.000490473	308.2	68.5272
			--	--	--	--	782.5	0.04834		491.834	9.4432e-05	0.00083428	308.25	68.5723
			--	--	--	--	783	0.04718		492.033	4.82424e-05	0.000637297	308.3	68.6172
			--	--	--	--	783.5	0.04718		492.233	8.41676e-05	0.000701027	308.35	68.6619
			--	--	--	--	784	0.03998		492.432	6.01491e-05	0.000811105	308.4	68.7065
			--	--	--	--	784.5	0.05638		492.632	9.56637e-05	0.000375272	308.45	68.7508
			--	--	--	--	785	0.03998		492.831	7.78036e-05	0.000741582	308.5	68.795
			--	--	--	--	785.5	0.04834		493.03	9.4432e-05	0.000729995	308.55	68.8389
			--	--	--	--	786	0.03914		493.23	6.56918e-05	0.0005184	308.6	68.8828
			--	--	--	--	786.5	0.04949		493.429	8.45782e-05	0.000845867	308.65	68.9264
			--	--	--	--	787	0.04114		493.628	7.82142e-05	0.000608329	308.7	68.9698
			--	--	--	--	787.5	0.06588		493.828	8.90945e-05	0.000926978	308.75	69.0131
			--	--	--	--	788	0.07308		494.027	6.50758e-05	0.000718408	308.8	69.0561
			--	--	--	--	788.5	0.06473		494.226	9.36109e-05	0.000741582	308.85	69.099
			--	--	--	--	789	0.03363		494.426	0.000104572	0.000631503	308.9	69.1417
			--	--	--	--	789.5	0.03248		494.625	8.78626e-05	0.000718408	308.95	69.1843
			--	--	--	--	790	0.03363		494.824	6.13806e-05	0.000221673	309	69.2266
			--	--	--	--	790.5	0.02444		495.024	6.93869e-05	0.000805312	309.05	69.2688
			--	--	--	--	791	0.01809		495.223	4.2289e-05	0.000383999	309.1	69.3108
			--	--	--	--	791.5	0.02529		495.422	0.000104572	0.000590948	309.15	69.3526
			--	--	--	--	792	0.05003		495.621	5.00899e-05	0.000701027	309.2	69.3943
			--	--	--	--	792.5	0.03998		495.82	9.54583e-05	0.000718408	309.25	69.4357
			--	--	--	--	793	0.02328		496.02	9.0942e-05	0.000701027	309.3	69.4771
			--	--	--	--	793.5	0.01724		496.219	0.000118032	0.00068944	309.35	69.5182
			--	--	--	--	794	0.01809		496.418	7.06187e-05	0.000660472	309.4	69.5592
			--	--	--	--	794.5	0.03479		496.617	6.73341e-05	0.000528873	309.45	69.5999
			--	--	--	--	795	0.05034		496.816	2.19656e-05	0.000471272	309.5	69.6406
			--	--	--	--	795.5	0.05869		497.015	4.20838e-05	0.000406691	309.55	69.681
			--	--	--	--	796	0.08259		497.214	5.27588e-05	0.000499199	309.6	69.7213
			--	--	--	--	796.5	0.10734		497.413	6.22017e-05	0.000938565	309.65	69.7614
			--	--	--	--	797	0.09094		497.613	7.96513e-05	0.000637297	309.7	69.8014
			--	--	--	--	797.5	0.09094		497.812	8.23199e-05	0.000579361	309.75	69.8411
			--	--	--	--	798	0.061		498.011	6.01491e-05	0.000469528	309.8	69.8808
			--	--	--	--	798.5	0.04345		498.21	7.14398e-05	0.000874835	309.85	69.9202
			--	--	--	--	799	0.0184		498.409	7.4519e-05	0.000500945	309.9	69.9595
			--	--	--	--	799.5	0.01524		498.608	0.00011182	0.00091539	309.95	69.9986
			--	--	--	--	800	0.02328		498.807	6.24072e-05	0.000579361	310	70.0376
										499.006	6.22017e-05	0.00062571	310.05	70.0764
										499.205	2.89454e-05	0.000502691	310.1	70.1151
										499.404	5.9944e-05	0.000753169	310.15	70.1536
										499.602	7.10292e-05	0.000695233	310.2	70.1919
										499.801	9.07368e-05	0.000701027	310.25	70.2301
										500	6.36389e-05	0.0002688	310.3	70.2681
										500.199	0.000115961	0.000420654	310.35	70.3059
										500.398	5.13216e-05	0.000695233	310.4	70.3436
										500.597	9.62795e-05	0.000822693	310.45	70.3812
										500.796	9.13526e-05	0.000205963	310.5	70.4186
										500.994	0.000112855	0.00109	310.55	70.4558
										501.193	4.51633e-05	0.000585155	310.6	70.4929
										501.392	8.35519e-05	0.00089801	310.65	70.5298
										501.591	5.56328e-05	0.000492218	310.7	70.5666
										501.789	0.000112855	0.000666265	310.75	70.6032
										501.988	5.76857e-05	0.000701027	310.8	70.6397
										502.187	6.97975e-05	0.000683646	310.85	70.6761
										502.386	6.40495e-05	0.000811105	310.9	70.7122
										502.584	7.71879e-05	0.000556801	310.95	70.7483
										502.783	6.69235e-05	0.000880629	311	70.7842
										502.982	9.32003e-05	0.000541091	311.05	70.8199
										503.18	3.53092e-05	0.00101	311.1	70.8555
										503.379	0.000102643	0.000619916	311.15	70.891
										503.577	6.97975e-05	0.000608329	311.2	70.9263
										503.776	0.000137704	0.000782137	311.25	70.9615
										503.975	6.01491e-05	0.000544582	311.3	70.9965
										504.173	6.58969e-05	0.000683646	311.35	71.0314
										504.372	0.000106643	0.000614123	311.4	71.0661
										504.57	9.13526e-05	0.00102	311.45	71.1007
										504.769	2.79191e-05	0.000513164	311.5	71.1352
										504.967	6.097e-05	0.00101	311.55	71.1695
										505.166	0.000102233	0.000509673	311.6	71.2037
										505.364	9.01208e-05	0.000729995	311.65	71.2378
										505.563	6.91818e-05	0.000776344	311.7	71.2717
										505.761	6.73341e-05	0.000523636	311.75	71.3055
										505.96	7.92407e-05	0.000305454	311.8	71.3391
										506.158	0.000110784	0.000492218	311.85	71.3726
										506.356	7.84196e-05	0.000683646	311.9	71.406
										506.555	8.64259e-05	0.000672059	311.95	71.4393
										506.753	3.40777e-05	0.000718408	312	71.4724
										506.952	8.56045e-05	0.000718408	312.05	71.5054
										507.15	5.91228e-05	0.000450328	312.1	71.5382
										507.348	8.21148e-05	0.000596742	312.15	71.5709
										507.546	4.31101e-05	0.000473018	312.2	71.6035
										507.745	3.94152e-05	0.000753169	312.25	71.636
										507.943	7.96513e-05	0.000544582	312.3	71.6683
										508.141	0.00010059	0.000436364	312.35	71.7006
										508.34	8.35519e-05	0.000567274	312.4	71.7326
										508.538	0.000103537	0.00103	312.45	71.7646
										508.736	6.40495e-05	0.000880629	312.5	71.7964
										508.934	9.19686e-05	0.000551564	312.55	71.8281
										509.132	6.91818e-05	0.000375272	312.6	71.8597
										509.331	5.85068e-05	0.000880629	312.65	71.8912
										509.529	6.17912e-05	0.000429382	312.7	71.9225
										509.727	6.38443e-05	0.000776344	312.75	71.9538
										509.925	0.000115961	0.00103	312.8	71.9849
										510.123	8.62205e-05	0.000654678	312.85	72.0158
										510.321	4.2905e-05	0.000793725	312.9	72.0467
										510.519	4.78316e-05	0.000764756	312.95	72.0774
										510.717	5.54274e-05	0.000637297	313	72.1081
										510.915	9.29949e-05	0.000840073	313.05	72.1386
										511.113	6.24072e-05	0.000683646	313.1	72.1689
										511.312	6.42546e-05	0.000631503	313.15	72.1992
										511.51	4.2905e-05	0.000392727	313.2	72.2294
										511.707	0.000105608	0.000677852	313.25	72.2594
										511.906	4.45473e-05	0.000514909	313.3	72.2893
										512.103	9.40214e-05	0.000551564	313.35	72.3192
										512.301	8.99157e-05	0.000602535	313.4	72.3489
										512.499	8.78626e-05	0.000799518	313.45	72.3784
										512.697	4.31109e-06	0.000741582	313.5	72.4079
										512.895	3.67463e-05	0.00107	313.55	72.4373
										513.093	3.69515e-05	0.000459055	313.6	72.4665
										513.291	0.00012528	0.000712614	313.65	72.4957
										513.489	3.36672e-05	0.000418909	313.7	72.5247
										513.687	6.87712e-05	0.000932771	313.75	72.5536
										513.884	4.20838e-05	0.000660472	313.8	72.5825
										514.082	8.49888e-05	0.000799518	313.85	72.6112
										514.28	7.65719e-05	0.000619916	313.9	72.6398
										514.478	8.64259e-05	0.000840073	313.95	72.6683
										514.676	8.99157e-05	0.000335127	314	72.6967
										514.873	8.92997e-05	0.00097912	314.05	72.7249
										515.071	3.40777e-05	0.000619916	314.1	72.7531
										515.269	8.58099e-05	0.000926978	314.15	72.7812
										515.466	6.34335e-05	0.000729995	314.2	72.8092
										515.664	9.25843e-05	0.000654678	314.25	72.8371
										515.862	5.78908e-05	0.000805312	314.3	72.8648
										516.059	7.02081e-05	0.000729995	314.35	72.8925
										516.257	8.82734e-05	0.00036829	314.4	72.9201
										516.455	8.47834e-05	0.00062571	314.45	72.9475
										516.652	8.66311e-05	0.00068944	314.5	72.9749
										516.85	4.49578e-05	0.00077055	314.55	73.0022
										517.047	9.01208e-05	0.000548073	314.6	73.0293
										517.245	8.64259e-05	0.000724201	314.65	73.0564
										517.442	5.33745e-05	0.000436364	314.7	73.0834
										517.64	7.63667e-05	0.000695233	314.75	73.1102
										517.837	3.96204e-05	0.000695233	314.8	73.137
										518.035	0.000124244	0.000950152	314.85	73.1637
										518.232	0.000104572	0.000555055	314.9	73.1903
										518.43	8.95049e-05	0.000984914	314.95	73.2168
										518.627	5.29639e-05	0.000399709	315	73.2432
										518.825	5.41957e-05	0.000758963	315.05	73.2695
										519.022	8.04725e-05	0.000880629	315.1	73.2957
										519.22	9.19686e-05	0.000631503	315.15	73.3218
										519.417	2.73031e-05	0.00070682	315.2	73.3478
										519.615	0.000112855	0.000921184	315.25	73.3738
										519.812	9.89483e-05	0.000551564	315.3	73.3996
										520.009	6.30229e-05	0.000567274	315.35	73.4254
										520.207	6.36389e-05	0.000574256	315.4	73.451
										520.404	8.60154e-05	0.00114	315.45	73.4766
										520.601	5.68645e-05	0.000446837	315.5	73.5021
										520.798	9.54583e-05	0.00077055	315.55	73.5275
										520.996	6.69235e-05	0.000724201	315.6	73.5528
										521.193	5.89174e-05	0.000520146	315.65	73.578
										521.39	8.53994e-05	0.0005184	315.7	73.6031
										521.587	8.39622e-05	0.000729995	315.75	73.6282
										521.785	6.30229e-05	0.000729995	315.8	73.6531
										521.982	7.41084e-05	0.000619916	315.85	73.678
										522.179	8.04725e-05	0.000585155	315.9	73.7028
										522.376	4.86528e-05	0.000805312	315.95	73.7275
										522.573	4.96793e-05	0.000683646	316	73.7521
										522.77	5.6454e-05	0.000548073	316.05	73.7767
										522.967	5.23482e-05	0.000741582	316.1	73.8011
										523.165	3.4488e-05	0.000683646	316.15	73.8255
										523.362	8.0883e-05	0.000782137	316.2	73.8498
										523.559	4.92688e-05	0.000590948	316.25	73.874
										523.756	4.98847e-05	0.000660472	316.3	73.8981
										523.953	6.85658e-05	0.001	316.35	73.9221
										524.15	9.0326e-05	0.000279272	316.4	73.9461
										524.347	8.70414e-05	0.000938565	316.45	73.97
										524.544	5.91228e-05	0.000525382	316.5	73.9938
										524.741	8.97103e-05	0.000619916	316.55	74.0175
										524.938	6.446e-05	0.000747376	316.6	74.0412
										525.135	8.39622e-05	0.000504436	316.65	74.0647
										525.332	4.53684e-05	0.00062571	316.7	74.0882
										525.529	8.90945e-05	0.000938565	316.75	74.1116
										525.725	5.31693e-05	0.000413672	316.8	74.135
										525.922	9.87429e-05	0.000787931	316.85	74.1582
										526.119	6.85658e-05	0.000660472	316.9	74.1814
										526.316	0.000115961	0.00105	316.95	74.2045
										526.513	6.34335e-05	0.000429382	317	74.2276
										526.71	0.000105608	0.000764756	317.05	74.2505
										526.907	7.65719e-05	0.000984914	317.1	74.2734
										527.103	7.94459e-05	0.00103	317.15	74.2962
										527.3	7.67773e-05	0.00045731	317.2	74.3189
										527.497	8.41676e-05	0.000701027	317.25	74.3416
										527.693	5.89174e-05	0.0005376	317.3	74.3642
										527.89	9.13526e-05	0.000961739	317.35	74.3867
										528.087	5.35799e-05	0.000418909	317.4	74.4092
										528.284	5.46062e-05	0.000315927	317.45	74.4315
										528.48	8.21148e-05	0.000758963	317.5	74.4538
										528.677	6.83606e-05	0.000590948	317.55	74.4761
										528.874	1.56019e-05	0.000574256	317.6	74.4982
										529.07	9.05314e-05	0.000585155	317.65	74.5203
										529.267	6.77446e-05	0.00062571	317.7	74.5423
										529.463	0.000106643	0.000787931	317.75	74.5643
										529.66	4.31101e-05	0.000485236	317.8	74.5862
										529.857	9.11472e-05	0.00062571	317.85	74.608
										530.053	5.46062e-05	0.000528873	317.9	74.6298
										530.25	7.30821e-05	0.000570764	317.95	74.6514
										530.446	5.33745e-05	0.000562038	318	74.6731
										530.643	7.2261e-05	0.000614123	318.05	74.6946
										530.839	5.91228e-05	0.000764756	318.1	74.7161
										531.036	8.33465e-05	0.000683646	318.15	74.7375
										531.232	7.47244e-05	0.000851661	318.2	74.7588
										531.429	0.000104572	0.000506182	318.25	74.7801
										531.625	5.21428e-05	0.000764756	318.3	74.8013
										531.822	9.62795e-05	0.000857454	318.35	74.8225
										532.018	6.11754e-05	0.000672059	318.4	74.8436
										532.214	9.05314e-05	0.000805312	318.45	74.8646
										532.411	3.71569e-05	0.000527127	318.5	74.8856
										532.607	9.29949e-05	0.00070682	318.55	74.9065
										532.803	6.38443e-05	0.000932771	318.6	74.9273
										533	7.3903e-05	0.00068944	318.65	74.9481
										533.196	9.11472e-05	0.000570764	318.7	74.9688
										533.392	8.35519e-05	0.000631503	318.75	74.9894
										533.589	6.26123e-05	0.00013789	318.8	75.01
										533.785	7.57507e-05	0.000546328	318.85	75.0305
										533.981	9.46372e-05	0.000776344	318.9	75.051
										534.177	8.62205e-05	0.000528873	318.95	75.0714
										534.374	8.82726e-06	0.000399709	319	75.0917
										534.57	7.8009e-05	0.000569019	319.05	75.112
										534.766	4.96793e-05	0.000270545	319.1	75.1322
										534.962	8.21148e-05	0.000851661	319.15	75.1524
										535.158	4.2289e-05	0.000328145	319.2	75.1725
										535.354	9.56637e-05	0.000950152	319.25	75.1925
										535.551	4.31101e-05	0.000403199	319.3	75.2125
										535.747	5.00899e-05	0.000514909	319.35	75.2325
										535.943	3.69515e-05	0.000427637	319.4	75.2523
										536.139	5.89174e-05	0.000776344	319.45	75.2721
										536.335	7.63667e-05	0.00062571	319.5	75.2919
										536.531	7.32875e-05	0.000701027	319.55	75.3116
										536.727	2.7098e-05	0.000590948	319.6	75.3312
										536.923	7.69824e-05	0.000799518	319.65	75.3508
										537.119	3.85938e-05	0.000396218	319.7	75.3703
										537.315	8.35519e-05	0.001	319.75	75.3898
										537.511	8.43731e-05	0.000590948	319.8	75.4092
										537.707	7.55456e-05	0.00077055	319.85	75.4286
										537.903	9.0942e-05	0.000724201	319.9	75.4479
										538.099	8.06776e-05	0.000909597	319.95	75.4671
										538.294	4.92688e-05	0.000683646	320	75.4863
										538.49	7.57507e-05	0.000892216	320.05	75.5055
										538.686	4.72161e-05	0.000654678	320.1	75.5246
										538.882	5.80963e-05	0.000764756	320.15	75.5436
										539.078	1.97076e-05	0.000284509	320.2	75.5626
										539.274	7.20558e-05	0.000851661	320.25	75.5815
										539.47	4.72161e-05	0.000448582	320.3	75.6004
										539.665	6.73341e-05	0.00070682	320.35	75.6192
										539.861	5.70697e-05	0.000459055	320.4	75.638
										540.057	9.27897e-05	0.00077055	320.45	75.6567
										540.253	7.59561e-05	0.000741582	320.5	75.6753
										540.448	7.20558e-05	0.000608329	320.55	75.694
										540.644	3.85938e-05	0.000525382	320.6	75.7125
										540.84	6.46655e-05	0.000886422	320.65	75.731
										541.035	8.82726e-06	0.000787931	320.7	75.7495
										541.231	7.94459e-05	0.000389236	320.75	75.7679
										541.427	4.82424e-05	0.000488726	320.8	75.7863
										541.622	6.46655e-05	0.000747376	320.85	75.8046
										541.818	3.2846e-05	0.000544582	320.9	75.8228
										542.014	7.10292e-05	0.000840073	320.95	75.841
										542.209	8.74522e-05	0.000637297	321	75.8592
										542.405	5.05005e-05	0.000590948	321.05	75.8773
										542.6	7.84196e-05	0.000509673	321.1	75.8954
										542.796	6.03543e-05	0.000660472	321.15	75.9134
										542.991	7.36981e-05	0.000950152	321.2	75.9313
										543.187	6.95924e-05	0.00070682	321.25	75.9493
										543.382	3.75675e-05	0.000406691	321.3	75.9671
										543.578	6.87712e-05	0.000553309	321.35	75.9849
										543.773	7.53401e-05	0.00062571	321.4	76.0027
										543.969	5.46062e-05	0.000579361	321.45	76.0204
										544.164	0.000102028	0.00062571	321.5	76.0381
										544.36	7.67773e-05	0.000637297	321.55	76.0558
										544.555	4.72161e-05	0.000354328	321.6	76.0733
										544.75	5.23482e-05	0.000322909	321.65	76.0909
										544.946	7.71879e-05	0.000300218	321.7	76.1084
										545.141	0.000103259	0.000857454	321.75	76.1258
										545.337	5.17322e-05	0.000741582	321.8	76.1432
										545.532	6.79501e-05	0.000909597	321.85	76.1606
										545.727	6.48706e-05	0.000637297	321.9	76.1779
										545.922	9.56637e-05	0.000828486	321.95	76.1951
										546.118	7.08241e-05	0.000492218	322	76.2124
										546.313	4.98847e-05	0.000525382	322.05	76.2295
										546.508	4.90636e-05	0.000411927	322.1	76.2467
										546.703	7.75984e-05	0.000741582	322.15	76.2637
										546.899	8.0883e-05	0.000712614	322.2	76.2808
										547.094	7.67773e-05	0.000799518	322.25	76.2978
										547.289	3.75675e-05	0.000370036	322.3	76.3147
										547.484	8.64259e-05	0.000683646	322.35	76.3316
										547.679	3.75675e-05	0.000546328	322.4	76.3485
										547.874	6.24072e-05	0.000741582	322.45	76.3653
										548.069	7.14398e-05	0.000880629	322.5	76.3821
										548.265	6.46655e-05	0.000683646	322.55	76.3988
										548.46	8.58099e-05	0.000452073	322.6	76.4155
										548.655	7.36981e-05	0.000619916	322.65	76.4322
										548.85	4.72161e-05	0.000305454	322.7	76.4488
										549.045	6.77446e-05	0.000811105	322.75	76.4654
										549.24	5.70697e-05	0.000445091	322.8	76.4819
										549.435	8.72468e-05	0.000932771	322.85	76.4984
										549.63	7.36981e-05	0.000631503	322.9	76.5148
										549.825	4.98847e-05	0.000551564	322.95	76.5312
										550.02	6.58969e-05	0.00062571	323	76.5476
										550.215	8.86837e-05	0.00070682	323.05	76.5639
										550.41	4.6395e-05	0.000712614	323.1	76.5802
										550.605	8.10885e-05	0.000695233	323.15	76.5964
										550.799	4.41367e-05	0.000542837	323.2	76.6126
										550.994	9.46372e-05	0.000950152	323.25	76.6287
										551.189	7.41084e-05	0.000567274	323.3	76.6449
										551.384	8.72468e-05	0.000863248	323.35	76.6609
										551.579	7.7393e-05	0.000450328	323.4	76.677
										551.774	6.05597e-05	0.00068944	323.45	76.6929
										551.968	7.65719e-05	0.000677852	323.5	76.7089
										552.163	8.19096e-05	0.000654678	323.55	76.7248
										552.358	6.71289e-05	0.000544582	323.6	76.7407
										552.553	8.33465e-05	0.000677852	323.65	76.7565
										552.747	7.14398e-05	0.000343855	323.7	76.7723
										552.942	0.000100385	0.000776344	323.75	76.7881
										553.137	5.11165e-05	0.000546328	323.8	76.8038
										553.332	8.0883e-05	0.000863248	323.85	76.8195
										553.526	6.38443e-05	0.000488726	323.9	76.8351
										553.721	5.68645e-05	0.00077055	323.95	76.8508
										553.916	6.097e-05	0.000851661	324	76.8663
										554.11	5.48117e-05	0.00068944	324.05	76.8819
										554.305	6.32283e-05	0.000312436	324.1	76.8973
										554.499	7.49296e-05	0.000840073	324.15	76.9128
										554.694	6.91818e-05	0.00077055	324.2	76.9282
										554.889	8.78626e-05	0.000585155	324.25	76.9436
										555.083	6.26123e-05	0.000724201	324.3	76.9589
										555.278	9.58689e-05	0.00109	324.35	76.9742
										555.472	4.43421e-05	0.000560291	324.4	76.9895
										555.667	8.53994e-05	0.000961739	324.45	77.0047
										555.861	7.2261e-05	0.000926978	324.5	77.0199
										556.056	7.67773e-05	0.000548073	324.55	77.0351
										556.25	5.54274e-05	0.000747376	324.6	77.0502
										556.444	6.52812e-05	0.000643091	324.65	77.0653
										556.639	6.73341e-05	0.000851661	324.7	77.0804
										556.833	4.04415e-05	0.000474763	324.75	77.0954
										557.028	2.89454e-05	0.000314182	324.8	77.1104
										557.222	8.17042e-05	0.000921184	324.85	77.1253
										557.416	6.38443e-05	0.000424146	324.9	77.1402
										557.611	9.1558e-05	0.000596742	324.95	77.1551
										557.805	4.3521e-05	0.000511418	325	77.1699
										557.999	2.95614e-05	0.000450328	325.05	77.1847
										558.194	2.89454e-05	0.000672059	325.1	77.1995
										558.388	7.02081e-05	0.000371781	325.15	77.2142
										558.582	6.95924e-05	0.000495709	325.2	77.2289
										558.776	8.78626e-05	0.000926978	325.25	77.2436
										558.971	5.8712e-05	0.000464292	325.3	77.2582
										559.165	6.56918e-05	0.000758963	325.35	77.2728
										559.359	6.32283e-05	0.000551564	325.4	77.2874
										559.553	0.000103464	0.000577746	325.45	77.3019
										559.747	4.10575e-05	0.000314182	325.5	77.3164
										559.942	0.000115961	0.000805312	325.55	77.3309
										560.136	5.68645e-05	0.000514909	325.6	77.3453
										560.33	6.85658e-05	0.000944358	325.65	77.3597
										560.524	7.96513e-05	0.000579361	325.7	77.374
										560.718	6.28177e-05	0.000683646	325.75	77.3884
										560.912	2.46348e-06	0.000544582	325.8	77.4027
										561.106	6.71289e-05	0.000654678	325.85	77.4169
										561.3	5.1527e-05	0.000401454	325.9	77.4312
										561.494	5.37851e-05	0.000695233	325.95	77.4454
										561.688	6.11754e-05	0.0003456	326	77.4595
										561.882	7.2877e-05	0.000654678	326.05	77.4736
										562.076	8.33465e-05	0.000546328	326.1	77.4877
										562.27	9.34055e-05	0.000534109	326.15	77.5018
										562.464	5.02953e-05	0.000921184	326.2	77.5158
										562.658	9.27897e-05	0.00062571	326.25	77.5298
										562.852	4.74213e-05	0.00036829	326.3	77.5438
										563.046	7.49296e-05	0.000787931	326.35	77.5577
										563.24	3.12037e-05	0.000471272	326.4	77.5717
										563.433	8.68365e-05	0.001	326.45	77.5855
										563.627	8.41676e-05	0.000551564	326.5	77.5994
										563.821	7.47244e-05	0.000921184	326.55	77.6132
										564.015	3.73621e-05	0.000596742	326.6	77.6269
										564.209	5.9328e-05	0.000828486	326.65	77.6407
										564.402	5.48117e-05	0.000507927	326.7	77.6544
										564.596	0.000105608	0.000577746	326.75	77.6681
										564.79	7.98565e-05	0.000753169	326.8	77.6818
										564.984	5.23482e-05	0.000619916	326.85	77.6954
										565.177	4.43421e-05	0.000787931	326.9	77.709
										565.371	0.000103259	0.000926978	326.95	77.7225
										565.565	5.23482e-05	0.000590948	327	77.7361
										565.758	9.0326e-05	0.000880629	327.05	77.7496
										565.952	5.48117e-05	0.000254835	327.1	77.763
										566.146	7.63667e-05	0.000643091	327.15	77.7765
										566.339	2.50449e-05	0.000602535	327.2	77.7899
										566.533	9.29949e-05	0.000793725	327.25	77.8033
										566.726	1.97076e-05	0.000448582	327.3	77.8166
										566.92	6.24072e-05	0.000490473	327.35	77.8299
										567.114	5.66591e-05	0.000408436	327.4	77.8432
										567.307	7.5135e-05	0.00112	327.45	77.8565
										567.501	5.17322e-05	0.000805312	327.5	77.8697
										567.694	6.73341e-05	0.000776344	327.55	77.8829
										567.888	5.80963e-05	0.000546328	327.6	77.8961
										568.081	9.97695e-05	0.00062571	327.65	77.9093
										568.274	4.98847e-05	0.000417164	327.7	77.9224
										568.468	6.83606e-05	0.000420654	327.75	77.9355
										568.661	3.59252e-05	0.00068944	327.8	77.9485
										568.855	8.04725e-05	0.000619916	327.85	77.9616
										569.048	4.43421e-05	0.0001728	327.9	77.9745
										569.242	7.75984e-05	0.000672059	327.95	77.9875
										569.435	4.96793e-05	0.000486981	328	78.0005
										569.628	7.06187e-05	0.00089801	328.05	78.0134
										569.822	7.06187e-05	0.000530618	328.1	78.0263
										570.015	3.90044e-05	0.000666265	328.15	78.0391
										570.208	7.26715e-05	0.000225164	328.2	78.052
										570.402	3.75675e-05	0.000436364	328.25	78.0648
										570.595	4.59844e-05	0.000244364	328.3	78.0775
										570.788	7.84196e-05	0.00062571	328.35	78.0903
										570.981	3.57198e-05	0.000683646	328.4	78.103
										571.174	6.56918e-05	0.000305454	328.45	78.1157
										571.368	6.42546e-05	0.000596742	328.5	78.1283
										571.561	7.75984e-05	0.000619916	328.55	78.141
										571.754	5.62485e-05	0.000608329	328.6	78.1536
										571.947	3.98255e-05	0.00045731	328.65	78.1662
										572.14	5.85068e-05	0.000764756	328.7	78.1787
										572.333	7.43138e-05	0.000660472	328.75	78.1912
										572.526	4.45473e-05	0.00070682	328.8	78.2037
										572.72	0.000122173	0.000596742	328.85	78.2162
										572.913	1.90918e-05	0.000516654	328.9	78.2287
										573.106	0.000104572	0.000637297	328.95	78.2411
										573.299	7.20558e-05	0.000660472	329	78.2535
										573.492	5.39905e-05	0.000619916	329.05	78.2658
										573.685	2.54556e-05	0.000514909	329.1	78.2782
										573.878	8.25253e-05	0.000528873	329.15	78.2905
										574.071	6.61023e-05	0.000467782	329.2	78.3028
										574.264	4.96793e-05	0.000724201	329.25	78.315
										574.457	4.84476e-05	0.000462546	329.3	78.3273
										574.649	5.6454e-05	0.000504436	329.35	78.3394
										574.842	7.55456e-05	0.000608329	329.4	78.3516
										575.035	6.81552e-05	0.000450328	329.45	78.3638
										575.228	3.38726e-05	0.000558546	329.5	78.3759
										575.421	8.66311e-05	0.000660472	329.55	78.388
										575.614	4.49578e-05	0.000753169	329.6	78.4001
										575.807	7.59561e-05	0.000677852	329.65	78.4121
										576	0	0.000446837	329.7	78.4242
										576.192	7.41084e-05	0.000614123	329.75	78.4362
										576.385	2.52502e-05	0.000459055	329.8	78.4481
										576.578	5.8712e-05	0.000602535	329.85	78.4601
										576.771	7.2877e-05	0.000569019	329.9	78.472
										576.963	7.78036e-05	0.000811105	329.95	78.4839
										577.156	5.76857e-05	0.000654678	330	78.4958
										577.349	6.56918e-05	0.000666265	330.05	78.5076
										577.541	8.8068e-05	0.000521891	330.1	78.5194
										577.734	4.88582e-05	0.000336873	330.15	78.5312
										577.927	5.11165e-05	0.000753169	330.2	78.543
										578.119	8.97103e-05	0.000424146	330.25	78.5547
										578.312	6.13806e-05	0.000596742	330.3	78.5665
										578.505	5.62485e-05	0.000366545	330.35	78.5782
										578.697	6.28177e-05	0.000574256	330.4	78.5898
										578.89	7.98565e-05	0.000892216	330.45	78.6015
										579.082	2.58661e-05	0.000397963	330.5	78.6131
										579.275	6.85658e-05	0.000712614	330.55	78.6247
										579.467	5.46062e-05	0.000429382	330.6	78.6363
										579.66	5.62485e-05	0.00102	330.65	78.6478
										579.852	5.44011e-05	0.000643091	330.7	78.6594
										580.045	4.66001e-05	0.000415419	330.75	78.6709
										580.237	5.66591e-05	0.000493963	330.8	78.6823
										580.43	9.27897e-05	0.000560291	330.85	78.6938
										580.622	2.56609e-05	0.000288	330.9	78.7052
										580.814	4.2289e-05	0.000828486	330.95	78.7166
										581.007	4.39313e-05	0.00062571	331	78.728
										581.199	4.68056e-05	0.000424146	331.05	78.7394
										581.391	6.13806e-05	0.00062571	331.1	78.7507
										581.584	6.71289e-05	0.000741582	331.15	78.762
										581.776	1.1496e-05	0.000382254	331.2	78.7733
										581.968	8.51942e-05	0.000382254	331.25	78.7846
										582.161	3.83886e-05	0.000448582	331.3	78.7958
										582.353	7.71879e-05	0.000546328	331.35	78.807
										582.545	3.223e-05	0.000507927	331.4	78.8182
										582.737	5.72751e-05	0.00034211	331.45	78.8294
										582.93	2.97666e-05	0.000378763	331.5	78.8405
										583.122	7.2261e-05	0.000602535	331.55	78.8517
										583.314	6.36389e-05	0.000596742	331.6	78.8628
										583.506	7.02081e-05	0.000753169	331.65	78.8738
										583.698	5.23482e-05	0.000637297	331.7	78.8849
										583.891	8.62205e-05	0.000459055	331.75	78.8959
										584.083	4.98847e-05	0.000672059	331.8	78.9069
										584.275	5.11165e-05	0.000590948	331.85	78.9179
										584.467	1.56019e-05	0.000523636	331.9	78.9289
										584.659	5.85068e-05	0.000585155	331.95	78.9398
										584.851	4.96793e-05	0.000608329	332	78.9507
										585.043	7.02081e-05	0.000944358	332.05	78.9616
										585.235	3.32566e-05	0.0003456	332.1	78.9725
										585.427	2.97666e-05	0.0002112	332.15	78.9834
										585.619	3.87992e-05	0.000439855	332.2	78.9942
										585.811	5.9328e-05	0.000354328	332.25	79.005
										586.003	5.70697e-05	0.000539346	332.3	79.0158
										586.195	3.24354e-05	0.000637297	332.35	79.0266
										586.387	2.79191e-05	0.000822693	332.4	79.0373
										586.579	4.92688e-05	0.000441601	332.45	79.048
										586.771	7.67773e-05	0.000539346	332.5	79.0587
										586.963	7.75984e-05	0.000840073	332.55	79.0694
										587.154	6.13806e-05	0.000532364	332.6	79.08
										587.346	9.83324e-05	0.000572509	332.65	79.0907
										587.538	5.07059e-05	0.000390981	332.7	79.1013
										587.73	9.34055e-05	0.000527127	332.75	79.1119
										587.922	4.90636e-05	0.000530618	332.8	79.1225
										588.114	4.76265e-05	0.000805312	332.85	79.133
										588.305	3.26406e-05	0.000446837	332.9	79.1435
										588.497	4.88582e-05	0.000776344	332.95	79.154
										588.689	4.39313e-05	0.000729995	333	79.1645
										588.88	7.43138e-05	0.000614123	333.05	79.175
										589.072	3.14089e-05	0.000321164	333.1	79.1854
										589.264	6.07649e-05	0.000570764	333.15	79.1958
										589.456	5.85068e-05	0.000427637	333.2	79.2062
										589.647	6.22017e-05	0.00077055	333.25	79.2166
										589.839	5.1527e-05	0.000504436	333.3	79.227
										590.03	3.75675e-05	0.000608329	333.35	79.2373
										590.222	3.71569e-05	8.90182e-05	333.4	79.2476
										590.414	5.19376e-05	0.000793725	333.45	79.2579
										590.605	7.86247e-05	0.000488726	333.5	79.2682
										590.797	6.81552e-05	0.000532364	333.55	79.2785
										590.988	3.81832e-05	0.000406691	333.6	79.2887
										591.18	4.68056e-05	0.000729995	333.65	79.2989
										591.371	2.6482e-05	0.000701027	333.7	79.3091
										591.563	3.5104e-05	0.000439855	333.75	79.3193
										591.754	4.53684e-05	0.000333382	333.8	79.3294
										591.946	7.18504e-05	0.000672059	333.85	79.3395
										592.137	4.92688e-05	0.000141381	333.9	79.3496
										592.329	7.08241e-05	0.000390981	333.95	79.3597
										592.52	1.27278e-05	0.000528873	334	79.3698
										592.711	4.45473e-05	0.000799518	334.05	79.3799
										592.903	5.83017e-05	0.000530618	334.1	79.3899
										593.094	4.70107e-05	0.000805312	334.15	79.3999
										593.285	2.97666e-05	0.000373527	334.2	79.4099
										593.477	6.65129e-05	0.000863248	334.25	79.4199
										593.668	5.56328e-05	0.000747376	334.3	79.4298
										593.859	3.90044e-05	0.000631503	334.35	79.4398
										594.051	5.35799e-05	0.000631503	334.4	79.4497
										594.242	4.76265e-05	0.000695233	334.45	79.4595
										594.433	3.40777e-05	0.000401454	334.5	79.4694
										594.624	4.06467e-05	0.00062571	334.55	79.4793
										594.816	2.01182e-05	0.000301963	334.6	79.4891
										595.007	5.89174e-05	0.000590948	334.65	79.4989
										595.198	7.41084e-05	0.000614123	334.7	79.5087
										595.389	9.99749e-05	0.000608329	334.75	79.5185
										595.58	2.73031e-05	0.000406691	334.8	79.5283
										595.771	2.73031e-05	0.000793725	334.85	79.538
										595.962	4.41367e-05	0.000389236	334.9	79.5477
										596.154	7.00029e-05	0.000544582	334.95	79.5574
										596.345	7.82142e-05	0.000450328	335	79.5671
										596.536	0.000101001	0.000654678	335.05	79.5768
										596.727	1.80653e-05	0.000164072	335.1	79.5864
										596.918	2.48397e-05	0.000464292	335.15	79.596
										597.109	4.66001e-05	0.0003264	335.2	79.6056
										597.3	5.39905e-05	0.000277527	335.25	79.6152
										597.491	2.13497e-05	0.000347346	335.3	79.6248
										597.682	8.29359e-05	0.000596742	335.35	79.6343
										597.873	3.2846e-05	0.000429382	335.4	79.6439
										598.063	5.11165e-05	0.000643091	335.45	79.6534
										598.254	5.07059e-05	0.000637297	335.5	79.6629
										598.445	4.16732e-05	0.000614123	335.55	79.6723
										598.636	1.68335e-05	0.000683646	335.6	79.6818
										598.827	8.68365e-05	0.000572509	335.65	79.6912
										599.018	6.40495e-05	0.000404946	335.7	79.7006
										599.209	6.30229e-05	0.000764756	335.75	79.71
										599.399	1.17013e-05	0.000183272	335.8	79.7194
										599.59	8.60154e-05	0.000562038	335.85	79.7288
										599.781	4.84476e-05	0.000614123	335.9	79.7382
										599.972	5.46062e-05	0.000683646	335.95	79.7475
										600.163	5.9944e-05	7.33089e-05	336	79.7568
													336.05	79.7661
													336.1	79.7754
													336.15	79.7846
													336.2	79.7939
													336.25	79.8031
													336.3	79.8123
													336.35	79.8215
													336.4	79.8306
													336.45	79.8398
													336.5	79.8489
													336.55	79.858
													336.6	79.8671
													336.65	79.8762
													336.7	79.8853
													336.75	79.8943
													336.8	79.9034
													336.85	79.9124
													336.9	79.9214
													336.95	79.9303
													337	79.9393
													337.05	79.9482
													337.1	79.9572
													337.15	79.9661
													337.2	79.975
													337.25	79.9839
													337.3	79.9927
													337.35	80.0015
													337.4	80.0104
													337.45	80.0192
													337.5	80.028
													337.55	80.0367
													337.6	80.0455
													337.65	80.0543
													337.7	80.063
													337.75	80.0717
													337.8	80.0804
													337.85	80.0891
													337.9	80.0977
													337.95	80.1064
													338	80.115
													338.05	80.1236
													338.1	80.1322
													338.15	80.1408
													338.2	80.1494
													338.25	80.1579
													338.3	80.1664
													338.35	80.175
													338.4	80.1835
													338.45	80.192
													338.5	80.2004
													338.55	80.2089
													338.6	80.2173
													338.65	80.2257
													338.7	80.2341
													338.75	80.2425
													338.8	80.2509
													338.85	80.2593
													338.9	80.2676
													338.95	80.276
													339	80.2843
													339.05	80.2926
													339.1	80.3009
													339.15	80.3091
													339.2	80.3174
													339.25	80.3256
													339.3	80.3338
													339.35	80.3421
													339.4	80.3503
													339.45	80.3584
													339.5	80.3666
													339.55	80.3748
													339.6	80.3829
													339.65	80.391
													339.7	80.3991
													339.75	80.4072
													339.8	80.4153
													339.85	80.4233
													339.9	80.4314
													339.95	80.4394
													340	80.4475
													340.05	80.4555
													340.1	80.4634
													340.15	80.4714
													340.2	80.4794
													340.25	80.4873
													340.3	80.4953
													340.35	80.5032
													340.4	80.5111
													340.45	80.519
													340.5	80.5269
													340.55	80.5347
													340.6	80.5426
													340.65	80.5504
													340.7	80.5582
													340.75	80.566
													340.8	80.5738
													340.85	80.5816
													340.9	80.5894
													340.95	80.5971
													341	80.6049
													341.05	80.6126
													341.1	80.6203
													341.15	80.628
													341.2	80.6357
													341.25	80.6433
													341.3	80.651
													341.35	80.6586
													341.4	80.6663
													341.45	80.6739
													341.5	80.6815
													341.55	80.6891
													341.6	80.6967
													341.65	80.7042
													341.7	80.7118
													341.75	80.7193
													341.8	80.7268
													341.85	80.7344
													341.9	80.7419
													341.95	80.7493
													342	80.7568
													342.05	80.7643
													342.1	80.7717
													342.15	80.7792
													342.2	80.7866
													342.25	80.794
													342.3	80.8014
													342.35	80.8088
													342.4	80.8161
													342.45	80.8235
													342.5	80.8308
													342.55	80.8382
													342.6	80.8455
													342.65	80.8528
													342.7	80.8601
													342.75	80.8674
													342.8	80.8746
													342.85	80.8819
													342.9	80.8892
													342.95	80.8964
													343	80.9036
													343.05	80.9108
													343.1	80.918
													343.15	80.9252
													343.2	80.9324
													343.25	80.9395
													343.3	80.9467
													343.35	80.9538
													343.4	80.9609
													343.45	80.968
													343.5	80.9751
													343.55	80.9822
													343.6	80.9893
													343.65	80.9964
													343.7	81.0034
													343.75	81.0105
													343.8	81.0175
													343.85	81.0245
													343.9	81.0315
													343.95	81.0385
													344	81.0455
													344.05	81.0525
													344.1	81.0594
													344.15	81.0664
													344.2	81.0733
													344.25	81.0803
													344.3	81.0872
													344.35	81.0941
													344.4	81.101
													344.45	81.1078
													344.5	81.1147
													344.55	81.1216
													344.6	81.1284
													344.65	81.1352
													344.7	81.1421
													344.75	81.1489
													344.8	81.1557
													344.85	81.1625
													344.9	81.1693
													344.95	81.176
													345	81.1828
													345.05	81.1895
													345.1	81.1963
													345.15	81.203
													345.2	81.2097
													345.25	81.2164
													345.3	81.2231
													345.35	81.2298
													345.4	81.2365
													345.45	81.2431
													345.5	81.2498
													345.55	81.2564
													345.6	81.263
													345.65	81.2697
													345.7	81.2763
													345.75	81.2829
													345.8	81.2895
													345.85	81.296
													345.9	81.3026
													345.95	81.3092
													346	81.3157
													346.05	81.3222
													346.1	81.3288
													346.15	81.3353
													346.2	81.3418
													346.25	81.3483
													346.3	81.3548
													346.35	81.3612
													346.4	81.3677
													346.45	81.3742
													346.5	81.3806
													346.55	81.387
													346.6	81.3935
													346.65	81.3999
													346.7	81.4063
													346.75	81.4127
													346.8	81.4191
													346.85	81.4254
													346.9	81.4318
													346.95	81.4381
													347	81.4445
													347.05	81.4508
													347.1	81.4572
													347.15	81.4635
													347.2	81.4698
													347.25	81.4761
													347.3	81.4824
													347.35	81.4886
													347.4	81.4949
													347.45	81.5012
													347.5	81.5074
													347.55	81.5137
													347.6	81.5199
													347.65	81.5261
													347.7	81.5323
													347.75	81.5385
													347.8	81.5447
													347.85	81.5509
													347.9	81.5571
													347.95	81.5632
													348	81.5694
													348.05	81.5755
													348.1	81.5817
													348.15	81.5878
													348.2	81.5939
													348.25	81.6
													348.3	81.6061
													348.35	81.6122
													348.4	81.6183
													348.45	81.6244
													348.5	81.6304
													348.55	81.6365
													348.6	81.6425
													348.65	81.6486
													348.7	81.6546
													348.75	81.6606
													348.8	81.6666
													348.85	81.6726
													348.9	81.6786
													348.95	81.6846
													349	81.6906
													349.05	81.6966
													349.1	81.7025
													349.15	81.7085
													349.2	81.7144
													349.25	81.7203
													349.3	81.7263
													349.35	81.7322
													349.4	81.7381
													349.45	81.744
													349.5	81.7499
													349.55	81.7558
													349.6	81.7616
													349.65	81.7675
													349.7	81.7734
													349.75	81.7792
													349.8	81.785
													349.85	81.7909
													349.9	81.7967
[truncated: 5,002 more rows]

## Sheet: Fig.3 a
lambda	EPSILON_C	lambda	EPSILON_B	lambda	B calc	lambda	C calc OS anti	lambda	C calc OS syn eclipsed	lambda	C calc OS anti staggered
250	4272.9	250	-	342	5e-05	345	1e-05	343	3e-05	347	0.00769
251	4272.9	250.5	-	320	0.11493	338	0.09558	337	0.11703	298	0.05677
252	4272.9	251	-			260	0.11915	261	0.11019	263	0.04158
253	4272.9	251.5	-
254	4034.34	252	-
255	4272.9	252.5	-
256	3979.99	253	-
257	4272.9	253.5	-
258	4272.9	254	-
259	3282.48	254.5	-
260	2435.89	255	-
261	2291.51	255.5	-
262	2176.44	256	-
263	2110.98	256.5	-
264	2038.56	257	-
265	1986.98	257.5	-
266	1942.76	258	-
267	1915.16	258.5	-
268	1899.9	259	-
269	1907.46	259.5	-
270	1911.01	260	-
271	1916.52	260.5	-
272	1914.69	261	-
273	1886.7	261.5	-
274	1854.78	262	-
275	1800.64	262.5	12384.8
276	1736.42	263	7711.19
277	1687.71	263.5	7353.4
278	1639.68	264	6995.61
279	1603.45	264.5	6627.6
280	1568.41	265	6259.59
281	1518.8	265.5	5949.74
282	1445.05	266	5639.88
283	1342.07	266.5	5331.31
284	1212.26	267	5022.74
285	1067.97	267.5	4702.04
286	928.245	268	4381.35
287	799.972	268.5	4086.45
288	691.227	269	3791.55
289	598.932	269.5	3523.64
290	525.225	270	3255.73
291	468.737	270.5	3018.12
292	428.956	271	2780.52
293	402.763	271.5	2585.78
294	386.569	272	2391.04
295	378.664	272.5	2231.69
296	376.143	273	2072.34
297	377.682	273.5	1944.39
298	382.168	274	1816.45
299	388.706	274.5	1718.2
300	396.354	275	1619.95
301	405.284	275.5	1542.4
302	414.941	276	1464.86
303	424.726	276.5	1414.54
304	434.597	277	1364.23
305	445.151	277.5	1333.05
306	456.004	278	1301.88
307	466.985	278.5	1296.68
308	477.753	279	1291.47
309	488.478	279.5	1299.24
310	499.673	280	1307.01
311	510.398	280.5	1316.55
312	520.824	281	1326.09
313	531.25	281.5	1325.28
314	541.59	282	1324.48
315	551.759	282.5	1308.3
316	561.459	283	1292.12
317	571.116	283.5	1264.09
318	580.687	284	1236.07
319	590.045	284.5	1214.4
320	599.317	285	1192.74
321	609.315	285.5	1176.29
322	620.04	286	1159.83
323	630.851	286.5	1157.33
324	642.174	287	1154.84
325	653.754	287.5	1164.99
326	666.615	288	1175.15
327	679.775	288.5	1197.23
328	693.107	289	1219.32
329	707.037	289.5	1253.73
330	721.479	290	1288.15
331	735.58	290.5	1326.22
332	749.595	291	1364.3
333	763.823	291.5	1406.65
334	778.565	292	1449.01
335	793.178	292.5	1499.04
336	807.834	293	1549.07
337	823.702	293.5	1600.52
338	839.026	294	1651.97
339	855.178	294.5	1707.15
340	870.774	295	1762.34
341	886.498	295.5	1822.32
342	902.052	296	1882.31
343	917.391	296.5	1939.62
344	931.577	297	1996.92
345	944.353	297.5	2056.38
346	956.617	298	2115.84
347	967.598	298.5	2175.58
348	977.468	299	2235.31
349	985.971	299.5	2303.51
350	994.09	300	2371.7
351	1001.35	300.5	2435.77
352	1007.51	301	2499.84
353	1012.42	301.5	2558.34
354	1015.8	302	2616.84
355	1017.59	302.5	2685.43
356	1017.42	303	2754.03
357	1015.33	303.5	2810.05
358	1010.07	304	2866.07
359	1003.19	304.5	2925.37
360	993.406	305	2984.67
361	981.357	305.5	3044.67
362	967.513	306	3104.66
363	951.275	306.5	3158.67
364	934.398	307	3212.67
365	917.007	307.5	3257.24
366	898.804	308	3301.8
367	880.644	308.5	3362.46
368	861.331	309	3423.11
369	840.437	309.5	3469.83
370	818.602	310	3516.55
371	795.357	310.5	3554.05
372	770.318	311	3591.54
373	743.442	311.5	3624.29
374	716.01	312	3657.03
375	687.894	312.5	3687.78
376	657.984	313	3718.52
377	626.962	313.5	3731.44
378	595.471	314	3744.35
379	564.151	314.5	3765.89
380	533.13	315	3787.42
381	503.134	315.5	3795.29
382	474.847	316	3803.15
383	447.116	316.5	3791.3
384	420.368	317	3779.44
385	393.833	317.5	3763.4
386	368.367	318	3747.35
387	344.054	318.5	3733.35
388	321.536	319	3719.34
389	300.47	319.5	3701.78
390	279.533	320	3684.22
391	259.621	320.5	3655.78
392	240.393	321	3627.35
393	221.507	321.5	3584.65
394	203.475	322	3541.95
395	186.555	322.5	3500.02
396	170.745	323	3458.09
397	155.918	323.5	3400.39
398	141.903	324	3342.68
399	128.529	324.5	3282.26
400	116.052	325	3221.85
401	104.045	325.5	3152.75
402	93.1492	326	3083.65
403	83.1933	326.5	3006.28
404	74.4766	327	2928.91
405	66.6572	327.5	2843.92
406	59.436	328	2758.94
407	53.0694	328.5	2675.79
408	47.3437	329	2592.64
409	42.2162	329.5	2500.4
410	37.7297	330	2408.17
411	33.7132	330.5	2318.96
412	30.423	331	2229.75
413	27.5175	331.5	2136.76
414	24.9537	332	2043.77
415	22.7318	332.5	1953.12
416	20.809	333	1862.47
417	19.1426	333.5	1771.14
418	17.6471	334	1679.81
419	16.3652	334.5	1597.13
420	15.297	335	1514.44
421	14.3142	335.5	1433.34
422	13.4596	336	1352.24
423	12.776	336.5	1279.2
424	12.1778	337	1206.16
425	11.5796	337.5	1137.53
426	11.1523	338	1068.9
427	10.7677	338.5	1006.27
428	10.3831	339	943.653
429	10.084	339.5	887.821
430	9.74221	340	831.989
431	9.52856	340.5	784.166
432	9.35765	341	736.342
433	9.18673	341.5	691.735
434	8.97309	342	647.127
435	8.80217	342.5	611.032
436	8.71671	343	574.936
437	8.5458	343.5	540.649
438	8.41761	344	506.361
439	8.33215	344.5	476.876
440	8.2467	345	447.39
441	8.16124	345.5	422.272
442	8.07578	346	397.153
443	7.99032	346.5	375.413
444	7.94759	347	353.672
445	7.86213	347.5	337.21
446	7.81941	348	320.749
447	7.77668	348.5	290.342
448	7.69122	349	259.936
449	7.69122	349.5	246.519
450	7.69122	350	233.103
451	7.64849	350.5	220.608
452	7.60576	351	208.112
453	7.56303	351.5	200.112
454	7.5203	352	192.112
455	7.5203	352.5	187.028
456	7.43484	353	181.945
457	7.39212	353.5	174.098
458	7.39212	354	166.251
459	7.39212	354.5	157.884
460	7.34939	355	149.517
461	7.30666	355.5	148.263
462	7.30666	356	147.009
463	7.26393	356.5	143.453
464	7.26393	357	139.896
465	7.2212	357.5	134.437
466	7.2212	358	128.978
467	7.2212	358.5	126.71
468	7.17847	359	124.441
469	7.17847	359.5	118.368
470	7.13574	360	112.295
471	7.09301	360.5	109.498
472	7.00755	361	106.7
473	6.96483	361.5	106.513
474	6.9221	362	106.325
475	6.9221	362.5	102.163
476	6.87937	363	98.0005
477	6.87937	363.5	94.9129
478	6.87937	364	91.8253
479	6.79391	364.5	90.0427
480	6.75118	365	88.2601
481	6.70845	365.5	85.9828
482	6.66572	366	83.7055
483	6.66572	366.5	81.36
484	6.70845	367	79.0145
485	6.70845	367.5	77.6839
486	6.66572	368	76.3534
487	6.66572	368.5	72.6432
488	6.66572	369	68.933
489	6.66572	369.5	67.4574
490	6.66572	370	65.9818
491	6.66572	370.5	65.6919
492	6.66572	371	65.4019
493	6.66572	371.5	63.0052
494	6.66572	372	60.6085
495	6.62299	372.5	60.0711
496	6.62299	373	59.5338
497	6.58026	373.5	56.7277
498	6.53754	374	53.9216
499	6.58026	374.5	53.9642
500	6.53754	375	54.0069
501	6.53754	375.5	52.1304
502	6.49481	376	50.254
503	6.49481	376.5	49.4096
504	6.49481	377	48.5652
505	6.45208	377.5	48.19
506	6.45208	378	47.8147
507	6.40935	378.5	46.3221
508	6.36662	379	44.8295
509	6.40935	379.5	44.838
510	6.40935	380	44.8465
511	6.36662	380.5	43.2857
512	6.36662	381	41.7248
513	6.32389	381.5	41.1107
514	6.32389	382	40.4966
515	6.32389	382.5	39.3196
516	6.23843	383	38.1426
517	6.1957	383.5	37.972
518	6.1957	384	37.8014
519	6.15297	384.5	35.8311
520	6.11025	385	33.8609
521	6.06752	385.5	33.1615
522	6.02479	386	32.4621
523	6.02479	386.5	31.976
524	6.06752	387	31.4898
525	6.02479	387.5	30.9695
526	6.02479	388	30.4492
527	6.06752	388.5	29.5366
528	6.02479	389	28.624
529	5.98206	389.5	28.4534
530	5.98206	390	28.2828
531	5.98206	390.5	27.7028
532	5.98206	391	27.1228
533	5.93933	391.5	26.6879
534	5.98206	392	26.2529
535	5.93933	392.5	26.2273
536	5.98206	393	26.2017
537	5.98206	393.5	26.3552
538	5.98206	394	26.5087
539	5.98206	394.5	26.867
540	5.98206	395	27.2252
541	5.98206	395.5	26.2273
542	6.02479	396	25.2294
543	6.02479	396.5	25.2123
544	6.02479	397	25.1952
545	6.02479	397.5	24.5641
546	6.06752	398	23.9329
547	6.02479	398.5	23.8817
548	6.06752	399	23.8306
549	6.02479	399.5	23.6515
550	6.02479	400	23.4723
551	6.02479	400.5	23.7538
552	6.02479	401	24.0353
553	5.98206	401.5	23.967
554	5.98206	402	23.8988
555	6.02479	402.5	23.0032
556	6.06752	403	22.1077
557	6.06752	403.5	22.0139
558	6.06752	404	21.92
559	6.06752	404.5	21.8603
560	6.11025	405	21.8006
561	6.1957	405.5	21.2206
562	6.1957	406	20.6407
563	6.1957	406.5	20.4615
564	6.1957	407	20.2824
565	6.15297	407.5	20.2654
566	6.15297	408	20.2483
567	6.15297	408.5	20.6748
568	6.11025	409	21.1012
569	6.11025	409.5	21.0074
570	6.06752	410	20.9136
571	6.06752	410.5	20.6662
572	6.02479	411	20.4189
573	5.93933	411.5	20.1886
574	5.98206	412	19.9583
575	5.93933	412.5	19.7195
576	5.8966	413	19.4807
577	5.8966	413.5	19.5489
578	5.85387	414	19.6171
579	5.85387	414.5	19.7451
580	5.81114	415	19.873
581	5.81114	415.5	19.4807
582	5.81114	416	19.0883
583	5.76841	416.5	19.583
584	5.76841	417	20.0777
585	5.76841	417.5	19.7792
586	5.76841	418	19.4807
587	5.72568	418.5	19.0883
588	5.72568	419	18.696
589	5.72568	419.5	18.3037
590	5.72568	420	17.9113
591	5.72568	420.5	18.1842
592	5.76841	421	18.4572
593	5.76841	421.5	18.841
594	5.76841	422	19.2248
595	5.76841	422.5	18.8751
596	5.76841	423	18.5254
597	5.76841	423.5	18.4742
598	5.68296	424	18.4231
599	5.5975	424.5	18.7301
600	5.55477	425	19.0372
601	5.51204	425.5	18.3548
602	5.51204	426	17.6725
603	5.46931	426.5	17.2716
604	5.42658	427	16.8708
605	5.38385	427.5	17.4422
606	5.42658	428	18.0137
607	5.38385	428.5	17.8601
608	5.38385	429	17.7066
609	5.38385	429.5	17.4081
610	5.38385	430	17.1096
611	5.38385	430.5	17.374
612	5.38385	431	17.6384
613	5.34112	431.5	17.5872
614	5.34112	432	17.536
615	5.42658	432.5	17.6554
616	5.46931	433	17.7748
617	5.46931	433.5	17.6469
618	5.46931	434	17.519
619	5.46931	434.5	17.6213
620	5.38385	435	17.7237
621	5.34112	435.5	17.9966
622	5.29839	436	18.2695
623	5.21294	436.5	17.4337
624	5.21294	437	16.5978
625	5.08475	437.5	16.9731
626	5.04202	438	17.3484
627	4.99929	438.5	17.5104
628	4.99929	439	17.6725
629	4.99929	439.5	17.6128
630	4.95656	440	17.5531
631	4.99929	440.5	17.374
632	4.99929	441	17.1949
633	5.04202	441.5	17.1266
634	4.99929	442	17.0584
635	4.99929	442.5	16.956
636	4.99929	443	16.8537
637	5.04202	443.5	16.9305
638	4.99929	444	17.0072
639	4.99929	444.5	16.8963
640	4.99929	445	16.7855
641	4.99929	445.5	16.8025
642	4.99929	446	16.8196
643	4.99929	446.5	16.9902
644	5.04202	447	17.1607
645	5.04202	447.5	16.7428
646	5.04202	448	16.3249
647	5.04202	448.5	16.3249
648	4.99929	449	16.3249
649	4.99929	449.5	16.6746
650	5.04202	450	17.0243
651	5.04202	450.5	16.9731
652	5.04202	451	16.9219
653	5.04202	451.5	16.5722
654	5.04202	452	16.2225
655	5.04202	452.5	16.3505
656	5.04202	453	16.4784
657	5.04202	453.5	16.2311
658	5.04202	454	15.9837
659	5.04202	454.5	16.2481
660	4.99929	455	16.5125
661	4.99929	455.5	16.0775
662	4.99929	456	15.6425
663	4.99929	456.5	15.7705
664	4.95656	457	15.8984
665	4.95656	457.5	16.0605
666	4.95656	458	16.2225
667	4.95656	458.5	15.9411
668	4.99929	459	15.6596
669	4.95656	459.5	15.5828
670	4.91383	460	15.5061
671	4.95656	460.5	15.6425
672	4.91383	461	15.779
673	4.91383	461.5	15.5743
674	4.91383	462	15.3696
675	4.8711	462.5	15.3355
676	4.8711	463	15.3014
677	4.82838	463.5	15.3952
678	4.91383	464	15.489
679	4.95656	464.5	15.5231
680	4.91383	465	15.5572
681	4.95656	465.5	15.3099
682	4.91383	466	15.0626
683	4.91383	466.5	15.1393
684	4.91383	467	15.2161
685	4.8711	467.5	15.1905
686	5.08475	468	15.1649
687	5.12748	468.5	15.2161
688	5.04202	469	15.2673
689	4.78565	469.5	15.2161
690	4.91383	470	15.1649
691	4.95656	470.5	15.054
692	4.99929	471	14.9431
693	4.61473	471.5	14.8579
694	4.23017	472	14.7726
695	4.40109	472.5	14.7043
696	4.52927	473	14.6361
697	4.74292	473.5	14.9687
698	4.18744	474	15.3014
699	4.23017	474.5	15.1308
700	4.82838	475	14.9602
		475.5	15.2161
		476	15.472
		476.5	14.9687
		477	14.4655
		477.5	14.7385
		478	15.0114
		478.5	14.7981
		479	14.5849
		479.5	14.4996
		480	14.4143
		480.5	14.4058
		481	14.3973
		481.5	14.6958
		482	14.9943
		482.5	15.0114
		483	15.0284
		483.5	14.8152
		484	14.602
		484.5	14.747
		485	14.892
		485.5	14.764
		486	14.6361
		486.5	14.5764
		487	14.5167
		487.5	14.8323
		488	15.1479
		488.5	15.182
		489	15.2161
		489.5	15.182
		490	15.1479
		490.5	15.037
		491	14.9261
		491.5	14.5423
		492	14.1585
		492.5	14.184
		493	14.2096
		493.5	13.9111
		494	13.6126
		494.5	13.6553
		495	13.6979
		495.5	13.9197
		496	14.1414
		496.5	13.5955
		497	13.0497
		497.5	13.2288
		498	13.4079
		498.5	13.4761
		499	13.5444
		499.5	13.587
		500	13.6296
		500.5	13.4847
		501	13.3397
		501.5	13.5785
		502	13.8173
		502.5	13.732
		503	13.6467
		503.5	13.57
		504	13.4932
		504.5	13.4164
		505	13.3397
		505.5	13.4079
		506	13.4761
		506.5	13.6297
		507	13.7832
		507.5	13.57
		508	13.3567
		508.5	13.2544
		509	13.152
		509.5	13.2885
		510	13.425
		510.5	13.2458
		511	13.0667
		511.5	13.2117
		512	13.3567
		512.5	13.442
		513	13.5273
		513.5	13.1691
		514	12.8109
		514.5	12.7085
		515	12.6061
		515.5	12.9985
		516	13.3908
		516.5	13.2117
		517	13.0326
		517.5	12.8279
		518	12.6232
		518.5	12.555
		519	12.4867
		519.5	12.7085
		520	12.9303
		520.5	13.0923
		521	13.2544
		521.5	12.862
		522	12.4697
		522.5	12.7426
		523	13.0155
		523.5	13.007
		524	12.9985
		524.5	13.1947
		525	13.3908
		525.5	13.57
		526	13.7491
		526.5	13.2799
		527	12.8109
		527.5	13.0838
		528	13.3567
		528.5	12.5806
		529	11.8044
		529.5	11.6424
		530	11.4803
		530.5	11.8812
		531	12.282
		531.5	12.1029
		532	11.9238
		532.5	11.8556
		533	11.7873
		533.5	12.2991
		534	12.8109
		534.5	12.9047
		535	12.9985
		535.5	12.6829
		536	12.3673
		536.5	12.4015
		537	12.4356
		537.5	12.4612
		538	12.4867
		538.5	12.2735
		539	12.0603
		539.5	11.8044
		540	11.5485
		540.5	11.7277
		541	11.9068
		541.5	11.9921
		542	12.0773
		542.5	12.0773
		543	12.0773
		543.5	12.3162
		544	12.555
		544.5	12.4868
		545	12.4185
		545.5	12.282
		546	12.1456
		546.5	11.6509
		547	11.1562
		547.5	11.7191
		548	12.282
		548.5	12.2735
		549	12.265
		549.5	12.3417
		550	12.4185
		550.5	12.1541
		551	11.8897
		551.5	11.8129
		552	11.7362
		552.5	11.847
		553	11.9579
		553.5	12.0603
		554	12.1626
		554.5	12.0262
		555	11.8897
		555.5	11.7021
		556	11.5144
		556.5	11.5229
		557	11.5315
		557.5	11.5997
		558	11.6679
		558.5	11.7362
		559	11.8044
		559.5	11.6935
		560	11.5826
		560.5	11.5485
		561	11.5144
		561.5	11.7362
		562	11.9579
		562.5	11.7362
		563	11.5144
		563.5	11.5571
		564	11.5997
		564.5	11.2585
		565	10.9174
		565.5	11.1391
		566	11.3609
		566.5	11.4121
		567	11.4632
		567.5	11.378
		568	11.2927
		568.5	11.3182
		569	11.3438
		569.5	11.3268
		570	11.3097
		570.5	10.7724
		571	10.235
		571.5	10.4739
		572	10.7127
		572.5	10.9686
		573	11.2244
		573.5	11.0368
		574	10.8491
		574.5	11.2585
		575	11.6679
		575.5	11.4291
		576	11.1903
		576.5	11.0112
		577	10.8321
		577.5	11.2244
		578	11.6168
		578.5	11.6935
		579	11.7703
		579.5	11.4291
		580	11.0879
		580.5	10.9686
		581	10.8491
		581.5	11.0624
		582	11.2756
		582.5	11.1903
		583	11.105
		583.5	11.1562
		584	11.2074
		584.5	10.8321
		585	10.4568
		585.5	10.9259
		586	11.395
		586.5	11.0453
		587	10.6956
		587.5	10.9686
		588	11.2415
		588.5	11.2159
		589	11.1903
		589.5	11.3609
		590	11.5315
		590.5	10.9686
		591	10.4056
		591.5	10.5762
		592	10.7468
		592.5	10.8321
		593	10.9174
		593.5	10.96
		594	11.0027
		594.5	10.8833
		595	10.7638
		595.5	10.7468
		596	10.7297
		596.5	10.7809
		597	10.8321
		597.5	10.6274
		598	10.4227
		598.5	10.4653
		599	10.508
		599.5	10.5847
		600	10.6615

## Sheet: Fig.4 a, b
t / s	p_A / %	Std. Dev. p_A	t/s	predicted p_A	predicted p_A max	predicted p_A min	predicted dp/dt		t/s	predicted dp/dt with HNBA
300	18.5571	0.32501	1	0.0665	0.07693	0.05684	0.0665		1	0.03689
600	45.1429	2.84872	2	0.13303	0.15389	0.1137	0.06653		2	0.03688
900	73.0819	3.37955	3	0.19959	0.23089	0.17058	0.06656		3	0.03689
			4	0.26617	0.30792	0.22747	0.06658		4	0.03689
			5	0.33278	0.38499	0.28439	0.06661		5	0.0369
			6	0.39942	0.46209	0.34133	0.06664		6	0.0369
			7	0.46608	0.53923	0.39828	0.06666		7	0.0369
			8	0.53277	0.6164	0.45526	0.06669		8	0.0369
			9	0.59948	0.69361	0.51225	0.06671		9	0.0369
			10	0.66622	0.77086	0.56926	0.06674		10	0.03691
			11	0.73299	0.84814	0.6263	0.06677		11	0.03691
			12	0.79979	0.92546	0.68335	0.0668		12	0.03691
			13	0.86661	1.00281	0.74042	0.06682		13	0.03692
			14	0.93345	1.0802	0.79751	0.06684		14	0.03691
			15	1.00033	1.15762	0.85462	0.06688		15	0.03692
			16	1.06723	1.23508	0.91175	0.0669		16	0.03692
			17	1.13416	1.31257	0.9689	0.06693		17	0.03693
			18	1.20111	1.3901	1.02607	0.06695		18	0.03692
			19	1.26809	1.46767	1.08326	0.06698		19	0.03693
			20	1.3351	1.54527	1.14046	0.06701		20	0.03693
			21	1.40214	1.62291	1.19769	0.06704		21	0.03693
			22	1.4692	1.70059	1.25494	0.06706		22	0.03694
			23	1.53629	1.7783	1.3122	0.06709		23	0.03694
			24	1.6034	1.85605	1.36949	0.06711		24	0.03694
			25	1.67055	1.93383	1.4268	0.06715		25	0.03694
			26	1.73772	2.01165	1.48412	0.06717		26	0.03695
			27	1.80491	2.0895	1.54147	0.06719		27	0.03694
			28	1.87213	2.16739	1.59883	0.06722		28	0.03695
			29	1.93938	2.24532	1.65621	0.06725		29	0.03696
			30	2.00666	2.32329	1.71362	0.06728		30	0.03695
			31	2.07397	2.40129	1.77104	0.06731		31	0.03696
			32	2.1413	2.47932	1.82848	0.06733		32	0.03696
			33	2.20866	2.5574	1.88595	0.06736		33	0.03696
			34	2.27604	2.6355	1.94343	0.06738		34	0.03696
			35	2.34345	2.71365	2.00093	0.06741		35	0.03697
			36	2.41089	2.79183	2.05845	0.06744		36	0.03697
			37	2.47836	2.87005	2.11599	0.06747		37	0.03697
			38	2.54585	2.94831	2.17356	0.06749		38	0.03697
			39	2.61338	3.0266	2.23114	0.06753		39	0.03698
			40	2.68092	3.10493	2.28874	0.06754		40	0.03698
			41	2.7485	3.18329	2.34636	0.06758		41	0.03698
			42	2.8161	3.2617	2.404	0.0676		42	0.03698
			43	2.88373	3.34013	2.46166	0.06763		43	0.03699
			44	2.95139	3.41861	2.51934	0.06766		44	0.03699
			45	3.01908	3.49712	2.57704	0.06769		45	0.03699
			46	3.08679	3.57567	2.63476	0.06771		46	0.03699
			47	3.15453	3.65426	2.6925	0.06774		47	0.03699
			48	3.2223	3.73288	2.75026	0.06777		48	0.037
			49	3.29009	3.81154	2.80804	0.06779		49	0.037
			50	3.35791	3.89024	2.86584	0.06782		50	0.037
			51	3.42576	3.96897	2.92366	0.06785		51	0.037
			52	3.49364	4.04774	2.9815	0.06788		52	0.03701
			53	3.56155	4.12655	3.03936	0.06791		53	0.03701
			54	3.62948	4.2054	3.09724	0.06793		54	0.03701
			55	3.69744	4.28428	3.15514	0.06796		55	0.03701
			56	3.76543	4.3632	3.21306	0.06799		56	0.03702
			57	3.83344	4.44216	3.271	0.06801		57	0.03702
			58	3.90148	4.52115	3.32896	0.06804		58	0.03702
			59	3.96955	4.60018	3.38694	0.06807		59	0.03702
			60	4.03765	4.67925	3.44494	0.0681		60	0.03702
			61	4.10578	4.75836	3.50296	0.06813		61	0.03703
			62	4.17393	4.8375	3.561	0.06815		62	0.03703
			63	4.24211	4.91669	3.61906	0.06818		63	0.03703
			64	4.31032	4.9959	3.67714	0.06821		64	0.03703
			65	4.37856	5.07516	3.73524	0.06824		65	0.03704
			66	4.44683	5.15446	3.79337	0.06827		66	0.03704
			67	4.51512	5.23379	3.85151	0.06829		67	0.03704
			68	4.58344	5.31316	3.90967	0.06832		68	0.03704
			69	4.65179	5.39256	3.96785	0.06835		69	0.03705
			70	4.72017	5.47201	4.02605	0.06838		70	0.03705
			71	4.78857	5.55149	4.08427	0.0684		71	0.03705
			72	4.857	5.63101	4.14252	0.06843		72	0.03705
			73	4.92547	5.71057	4.20078	0.06847		73	0.03705
			74	4.99395	5.79017	4.25906	0.06848		74	0.03706
			75	5.06247	5.8698	4.31737	0.06852		75	0.03706
			76	5.13102	5.94948	4.37569	0.06855		76	0.03706
			77	5.19959	6.02919	4.43404	0.06857		77	0.03706
			78	5.26819	6.10894	4.4924	0.0686		78	0.03707
			79	5.33682	6.18872	4.55079	0.06863		79	0.03706
			80	5.40548	6.26855	4.60919	0.06866		80	0.03707
			81	5.47417	6.34841	4.66762	0.06869		81	0.03708
			82	5.54288	6.42831	4.72606	0.06871		82	0.03707
			83	5.61162	6.50825	4.78453	0.06874		83	0.03708
			84	5.68039	6.58823	4.84302	0.06877		84	0.03708
			85	5.74919	6.66825	4.90152	0.0688		85	0.03708
			86	5.81802	6.7483	4.96005	0.06883		86	0.03708
			87	5.88688	6.82839	5.0186	0.06886		87	0.03709
			88	5.95576	6.90853	5.07717	0.06888		88	0.03709
			89	6.02467	6.9887	5.13576	0.06891		89	0.03709
			90	6.09362	7.0689	5.19437	0.06895		90	0.03709
			91	6.16259	7.14915	5.253	0.06897		91	0.03709
			92	6.23158	7.22944	5.31165	0.06899		92	0.0371
			93	6.30061	7.30976	5.37032	0.06903		93	0.0371
			94	6.36967	7.39012	5.42902	0.06906		94	0.0371
			95	6.43875	7.47053	5.48773	0.06908		95	0.0371
			96	6.50786	7.55097	5.54646	0.06911		96	0.03711
			97	6.577	7.63145	5.60522	0.06914		97	0.03711
			98	6.64617	7.71196	5.66399	0.06917		98	0.03711
			99	6.71537	7.79252	5.72279	0.0692		99	0.03711
			100	6.7846	7.87312	5.78161	0.06923		100	0.03711
			101	6.85386	7.95375	5.84044	0.06926		101	0.03712
			102	6.92314	8.03443	5.8993	0.06928		102	0.03712
			103	6.99245	8.11514	5.95818	0.06931		103	0.03712
			104	7.0618	8.19589	6.01708	0.06935		104	0.03712
			105	7.13117	8.27668	6.076	0.06937		105	0.03713
			106	7.20057	8.35751	6.13494	0.0694		106	0.03713
			107	7.27	8.43838	6.19391	0.06943		107	0.03713
			108	7.33945	8.51929	6.25289	0.06945		108	0.03713
			109	7.40894	8.60024	6.31189	0.06949		109	0.03713
			110	7.47846	8.68123	6.37092	0.06952		110	0.03714
			111	7.548	8.76225	6.42996	0.06954		111	0.03714
			112	7.61757	8.84332	6.48903	0.06957		112	0.03714
			113	7.68718	8.92443	6.54812	0.06961		113	0.03714
			114	7.75681	9.00557	6.60722	0.06963		114	0.03714
			115	7.82647	9.08676	6.66635	0.06966		115	0.03715
			116	7.89616	9.16798	6.7255	0.06969		116	0.03715
			117	7.96588	9.24924	6.78468	0.06972		117	0.03715
			118	8.03563	9.33055	6.84387	0.06975		118	0.03716
			119	8.1054	9.41189	6.90308	0.06977		119	0.03715
			120	8.17521	9.49327	6.96231	0.06981		120	0.03716
			121	8.24505	9.5747	7.02157	0.06984		121	0.03716
			122	8.31491	9.65616	7.08085	0.06986		122	0.03716
			123	8.38481	9.73766	7.14014	0.0699		123	0.03716
			124	8.45473	9.8192	7.19946	0.06992		124	0.03717
			125	8.52468	9.90078	7.2588	0.06995		125	0.03717
			126	8.59467	9.98241	7.31816	0.06999		126	0.03717
			127	8.66468	10.0641	7.37754	0.07001		127	0.03717
			128	8.73472	10.1458	7.43695	0.07004		128	0.03718
			129	8.80479	10.2275	7.49637	0.07007		129	0.03717
			130	8.87489	10.3093	7.55582	0.0701		130	0.03718
			131	8.94502	10.3911	7.61528	0.07013		131	0.03718
			132	9.01518	10.473	7.67477	0.07016		132	0.03719
			133	9.08537	10.5549	7.73428	0.07019		133	0.03718
			134	9.15559	10.6368	7.79381	0.07022		134	0.03719
			135	9.22583	10.7188	7.85336	0.07024		135	0.03719
			136	9.29611	10.8008	7.91293	0.07028		136	0.03719
			137	9.36642	10.8829	7.97253	0.07031		137	0.0372
			138	9.43675	10.965	8.03214	0.07033		138	0.03719
			139	9.50712	11.0472	8.09178	0.07037		139	0.0372
			140	9.57752	11.1293	8.15144	0.0704		140	0.0372
			141	9.64794	11.2116	8.21112	0.07042		141	0.0372
			142	9.7184	11.2938	8.27082	0.07046		142	0.03721
			143	9.78888	11.3761	8.33054	0.07048		143	0.0372
			144	9.8594	11.4585	8.39028	0.07052		144	0.03721
			145	9.92994	11.5409	8.45005	0.07054		145	0.03721
			146	10.0005	11.6233	8.50983	0.07058		146	0.03721
			147	10.0711	11.7058	8.56964	0.0706		147	0.03722
			148	10.1418	11.7883	8.62947	0.07064		148	0.03721
			149	10.2124	11.8708	8.68932	0.07066		149	0.03722
			150	10.2831	11.9534	8.74919	0.0707		150	0.03722
			151	10.3538	12.0361	8.80909	0.07072		151	0.03723
			152	10.4246	12.1187	8.869	0.07076		152	0.03722
			153	10.4954	12.2014	8.92894	0.07078		153	0.03723
			154	10.5662	12.2842	8.9889	0.07082		154	0.03723
			155	10.637	12.367	9.04888	0.07084		155	0.03723
			156	10.7079	12.4498	9.10888	0.07088		156	0.03723
			157	10.7788	12.5327	9.1689	0.0709		157	0.03723
			158	10.8498	12.6157	9.22894	0.07094		158	0.03724
			159	10.9207	12.6986	9.28901	0.07097		159	0.03724
			160	10.9917	12.7816	9.3491	0.07099		160	0.03724
			161	11.0627	12.8647	9.40921	0.07103		161	0.03725
			162	11.1338	12.9477	9.46934	0.07105		162	0.03724
			163	11.2049	13.0309	9.52949	0.07109		163	0.03725
			164	11.276	13.114	9.58967	0.07112		164	0.03725
			165	11.3472	13.1973	9.64986	0.07115		165	0.03725
			166	11.4183	13.2805	9.71008	0.07117		166	0.03725
			167	11.4895	13.3638	9.77032	0.07121		167	0.03726
			168	11.5608	13.4471	9.83058	0.07124		168	0.03725
			169	11.632	13.5305	9.89087	0.07127		169	0.03726
			170	11.7034	13.6139	9.95117	0.0713		170	0.03726
			171	11.7747	13.6974	10.0115	0.07133		171	0.03727
			172	11.846	13.7809	10.0718	0.07136		172	0.03726
			173	11.9174	13.8644	10.1322	0.07139		173	0.03727
			174	11.9889	13.948	10.1926	0.07143		174	0.03727
			175	12.0603	14.0317	10.253	0.07145		175	0.03727
			176	12.1318	14.1153	10.3135	0.07148		176	0.03727
			177	12.2033	14.199	10.3739	0.07152		177	0.03728
			178	12.2749	14.2828	10.4344	0.07154		178	0.03727
			179	12.3464	14.3666	10.4949	0.07158		179	0.03728
			180	12.418	14.4504	10.5554	0.0716		180	0.03728
			181	12.4897	14.5343	10.616	0.07164		181	0.03729
			182	12.5613	14.6182	10.6765	0.07167		182	0.03728
			183	12.633	14.7022	10.7371	0.0717		183	0.03729
			184	12.7048	14.7862	10.7978	0.07173		184	0.03729
			185	12.7765	14.8703	10.8584	0.07176		185	0.03729
			186	12.8483	14.9544	10.919	0.07179		186	0.03729
			187	12.9201	15.0385	10.9797	0.07182		187	0.0373
			188	12.992	15.1227	11.0404	0.07185		188	0.03729
			189	13.0639	15.2069	11.1011	0.07189		189	0.0373
			190	13.1358	15.2912	11.1619	0.07191		190	0.0373
			191	13.2077	15.3755	11.2226	0.07195		191	0.03731
			192	13.2797	15.4598	11.2834	0.07198		192	0.0373
			193	13.3517	15.5442	11.3443	0.07201		193	0.03731
			194	13.4238	15.6287	11.4051	0.07204		194	0.0373
			195	13.4958	15.7131	11.4659	0.07207		195	0.03731
			196	13.5679	15.7976	11.5268	0.0721		196	0.03732
			197	13.6401	15.8822	11.5877	0.07213		197	0.03731
			198	13.7122	15.9668	11.6486	0.07217		198	0.03732
			199	13.7844	16.0515	11.7096	0.07219		199	0.03731
			200	13.8567	16.1362	11.7706	0.07223		200	0.03732
			201	13.9289	16.2209	11.8316	0.07226		201	0.03733
			202	14.0012	16.3057	11.8926	0.07229		202	0.03732
			203	14.0735	16.3905	11.9536	0.07232		203	0.03732
			204	14.1459	16.4753	12.0146	0.07235		204	0.03733
			205	14.2183	16.5603	12.0757	0.07239		205	0.03733
			206	14.2907	16.6452	12.1368	0.07241		206	0.03733
			207	14.3631	16.7302	12.198	0.07245		207	0.03734
			208	14.4356	16.8152	12.2591	0.07248		208	0.03733
			209	14.5081	16.9003	12.3203	0.07251		209	0.03734
			210	14.5807	16.9854	12.3815	0.07254		210	0.03734
			211	14.6532	17.0706	12.4427	0.07257		211	0.03734
			212	14.7258	17.1558	12.5039	0.07261		212	0.03734
			213	14.7985	17.2411	12.5652	0.07263		213	0.03734
			214	14.8711	17.3264	12.6265	0.07267		214	0.03735
			215	14.9438	17.4117	12.6878	0.0727		215	0.03735
			216	15.0166	17.4971	12.7491	0.07273		216	0.03735
			217	15.0893	17.5825	12.8104	0.07277		217	0.03735
			218	15.1621	17.668	12.8718	0.07279		218	0.03735
			219	15.235	17.7535	12.9332	0.07283		219	0.03736
			220	15.3078	17.8391	12.9946	0.07286		220	0.03735
			221	15.3807	17.9247	13.0561	0.07289		221	0.03736
			222	15.4536	18.0103	13.1175	0.07292		222	0.03736
			223	15.5266	18.096	13.179	0.07296		223	0.03737
			224	15.5996	18.1818	13.2405	0.07298		224	0.03736
			225	15.6726	18.2675	13.302	0.07302		225	0.03737
			226	15.7456	18.3533	13.3636	0.07305		226	0.03737
			227	15.8187	18.4392	13.4252	0.07308		227	0.03737
			228	15.8918	18.5251	13.4868	0.07312		228	0.03737
			229	15.965	18.6111	13.5484	0.07314		229	0.03737
			230	16.0382	18.6971	13.61	0.07318		230	0.03738
			231	16.1114	18.7831	13.6717	0.07321		231	0.03738
			232	16.1846	18.8692	13.7334	0.07324		232	0.03737
			233	16.2579	18.9553	13.7951	0.07328		233	0.03739
			234	16.3312	19.0415	13.8568	0.07331		234	0.03738
			235	16.4045	19.1277	13.9186	0.07334		235	0.03738
			236	16.4779	19.214	13.9804	0.07337		236	0.03739
			237	16.5513	19.3003	14.0422	0.0734		237	0.03739
			238	16.6247	19.3867	14.104	0.07344		238	0.03739
			239	16.6982	19.4731	14.1659	0.07347		239	0.03739
			240	16.7717	19.5595	14.2277	0.0735		240	0.03739
			241	16.8453	19.646	14.2896	0.07353		241	0.0374
			242	16.9188	19.7325	14.3515	0.07357		242	0.03739
			243	16.9924	19.8191	14.4135	0.07359		243	0.0374
			244	17.066	19.9058	14.4755	0.07363		244	0.0374
			245	17.1397	19.9924	14.5374	0.07367		245	0.03741
			246	17.2134	20.0791	14.5995	0.07369		246	0.0374
			247	17.2871	20.1659	14.6615	0.07373		247	0.03741
			248	17.3609	20.2527	14.7235	0.07376		248	0.0374
			249	17.4347	20.3395	14.7856	0.0738		249	0.03741
			250	17.5085	20.4264	14.8477	0.07382		250	0.03741
			251	17.5824	20.5134	14.9099	0.07386		251	0.03742
			252	17.6563	20.6004	14.972	0.07389		252	0.03741
			253	17.7302	20.6874	15.0342	0.07393		253	0.03742
			254	17.8041	20.7745	15.0964	0.07395		254	0.03742
			255	17.8781	20.8616	15.1586	0.07399		255	0.03742
			256	17.9521	20.9487	15.2208	0.07402		256	0.03742
			257	18.0262	21.0359	15.2831	0.07406		257	0.03742
			258	18.1003	21.1232	15.3454	0.07409		258	0.03743
			259	18.1744	21.2105	15.4077	0.07412		259	0.03742
			260	18.2486	21.2979	15.4701	0.07415		260	0.03743
			261	18.3228	21.3852	15.5324	0.07419		261	0.03743
			262	18.397	21.4727	15.5948	0.07422		262	0.03743
			263	18.4712	21.5602	15.6572	0.07425		263	0.03744
			264	18.5455	21.6477	15.7196	0.07429		264	0.03743
			265	18.6198	21.7353	15.7821	0.07431		265	0.03744
			266	18.6942	21.8229	15.8445	0.07436		266	0.03744
			267	18.7686	21.9106	15.907	0.07438		267	0.03744
			268	18.843	21.9983	15.9696	0.07442		268	0.03744
			269	18.9174	22.086	16.0321	0.07445		269	0.03744
			270	18.9919	22.1738	16.0947	0.07448		270	0.03745
			271	19.0664	22.2617	16.1573	0.07452		271	0.03745
			272	19.141	22.3496	16.2199	0.07455		272	0.03744
			273	19.2156	22.4375	16.2825	0.07459		273	0.03745
			274	19.2902	22.5255	16.3452	0.07461		274	0.03746
			275	19.3648	22.6135	16.4079	0.07465		275	0.03745
			276	19.4395	22.7016	16.4706	0.07469		276	0.03746
			277	19.5142	22.7897	16.5333	0.07471		277	0.03745
			278	19.589	22.8779	16.5961	0.07476		278	0.03746
			279	19.6638	22.9661	16.6589	0.07478		279	0.03746
			280	19.7386	23.0544	16.7217	0.07482		280	0.03746
			281	19.8134	23.1427	16.7845	0.07485		281	0.03747
			282	19.8883	23.231	16.8474	0.07488		282	0.03746
			283	19.9632	23.3194	16.9102	0.07492		283	0.03747
			284	20.0382	23.4079	16.9731	0.07495		284	0.03747
			285	20.1132	23.4964	17.0361	0.07499		285	0.03747
			286	20.1882	23.5849	17.099	0.07501		286	0.03747
			287	20.2633	23.6735	17.162	0.07506		287	0.03747
			288	20.3383	23.7621	17.225	0.07508		288	0.03748
			289	20.4135	23.8508	17.288	0.07512		289	0.03747
			290	20.4886	23.9396	17.351	0.07515		290	0.03748
			291	20.5638	24.0283	17.4141	0.07519		291	0.03748
			292	20.639	24.1172	17.4772	0.07522		292	0.03748
			293	20.7143	24.206	17.5403	0.07526		293	0.03749
			294	20.7896	24.2949	17.6034	0.07528		294	0.03748
			295	20.8649	24.3839	17.6666	0.07533		295	0.03749
			296	20.9402	24.4729	17.7298	0.07535		296	0.03749
			297	21.0156	24.562	17.793	0.07539		297	0.03749
			298	21.0911	24.6511	17.8562	0.07543		298	0.03749
			299	21.1665	24.7402	17.9195	0.07545		299	0.03749
			300	21.242	24.8294	17.9828	0.0755		300	0.03749
			301	21.3175	24.9187	18.0461	0.07552		301	0.0375
			302	21.3931	25.008	18.1094	0.07556		302	0.0375
			303	21.4687	25.0973	18.1728	0.07559		303	0.03749
			304	21.5443	25.1867	18.2361	0.07563		304	0.03751
			305	21.62	25.2761	18.2995	0.07566		305	0.0375
			306	21.6957	25.3656	18.363	0.0757		306	0.0375
			307	21.7714	25.4551	18.4264	0.07573		307	0.03751
			308	21.8472	25.5447	18.4899	0.07576		308	0.0375
			309	21.923	25.6343	18.5534	0.0758		309	0.03751
			310	21.9988	25.724	18.6169	0.07583		310	0.03751
			311	22.0747	25.8137	18.6805	0.07587		311	0.03751
			312	22.1506	25.9034	18.744	0.0759		312	0.03751
			313	22.2265	25.9933	18.8076	0.07594		313	0.03752
			314	22.3025	26.0831	18.8712	0.07597		314	0.03751
			315	22.3785	26.173	18.9349	0.076		315	0.03752
			316	22.4545	26.263	18.9986	0.07604		316	0.03752
			317	22.5306	26.353	19.0623	0.07607		317	0.03752
			318	22.6067	26.443	19.126	0.07611		318	0.03752
			319	22.6828	26.5331	19.1897	0.07614		319	0.03753
			320	22.759	26.6233	19.2535	0.07618		320	0.03752
			321	22.8352	26.7135	19.3173	0.07621		321	0.03753
			322	22.9115	26.8037	19.3811	0.07624		322	0.03753
			323	22.9877	26.894	19.4449	0.07628		323	0.03752
			324	23.0641	26.9843	19.5088	0.07632		324	0.03754
			325	23.1404	27.0747	19.5727	0.07635		325	0.03753
			326	23.2168	27.1652	19.6366	0.07638		326	0.03753
			327	23.2932	27.2556	19.7005	0.07642		327	0.03754
			328	23.3697	27.3462	19.7645	0.07645		328	0.03753
			329	23.4461	27.4367	19.8285	0.07649		329	0.03754
			330	23.5227	27.5274	19.8925	0.07652		330	0.03754
			331	23.5992	27.618	19.9565	0.07656		331	0.03754
			332	23.6758	27.7087	20.0206	0.07659		332	0.03755
			333	23.7524	27.7995	20.0846	0.07663		333	0.03754
			334	23.8291	27.8903	20.1487	0.07666		334	0.03754
			335	23.9058	27.9812	20.2129	0.07669		335	0.03755
			336	23.9825	28.0721	20.277	0.07674		336	0.03755
			337	24.0593	28.1631	20.3412	0.07676		337	0.03755
			338	24.1361	28.2541	20.4054	0.0768		338	0.03755
			339	24.2129	28.3452	20.4696	0.07684		339	0.03755
			340	24.2898	28.4363	20.5339	0.07687		340	0.03756
			341	24.3667	28.5274	20.5982	0.07691		341	0.03755
			342	24.4437	28.6186	20.6625	0.07694		342	0.03756
			343	24.5206	28.7099	20.7268	0.07697		343	0.03756
			344	24.5976	28.8012	20.7912	0.07701		344	0.03756
			345	24.6747	28.8925	20.8555	0.07705		345	0.03756
			346	24.7518	28.9839	20.9199	0.07708		346	0.03756
			347	24.8289	29.0754	20.9844	0.07712		347	0.03757
			348	24.906	29.1669	21.0488	0.07715		348	0.03756
			349	24.9832	29.2584	21.1133	0.07719		349	0.03757
			350	25.0604	29.35	21.1778	0.07722		350	0.03757
			351	25.1377	29.4416	21.2423	0.07726		351	0.03757
			352	25.215	29.5333	21.3069	0.07729		352	0.03757
			353	25.2923	29.6251	21.3714	0.07733		353	0.03757
			354	25.3697	29.7169	21.4361	0.07736		354	0.03757
			355	25.4471	29.8087	21.5007	0.0774		355	0.03758
			356	25.5245	29.9006	21.5653	0.07743		356	0.03757
			357	25.602	29.9925	21.63	0.07747		357	0.03758
			358	25.6795	30.0845	21.6947	0.07751		358	0.03758
			359	25.757	30.1765	21.7594	0.07754		359	0.03758
			360	25.8346	30.2686	21.8242	0.07757		360	0.03758
			361	25.9122	30.3608	21.889	0.07762		361	0.03759
			362	25.9899	30.4529	21.9537	0.07764		362	0.03758
			363	26.0676	30.5452	22.0186	0.07769		363	0.03759
			364	26.1453	30.6375	22.0834	0.07771		364	0.03758
			365	26.223	30.7298	22.1483	0.07776		365	0.03759
			366	26.3008	30.8222	22.2132	0.07779		366	0.03759
			367	26.3786	30.9146	22.2781	0.07782		367	0.03759
			368	26.4565	31.0071	22.3431	0.07786		368	0.0376
			369	26.5344	31.0996	22.4081	0.0779		369	0.03759
			370	26.6123	31.1922	22.4731	0.07793		370	0.0376
			371	26.6903	31.2848	22.5381	0.07797		371	0.03759
			372	26.7683	31.3775	22.6031	0.078		372	0.0376
			373	26.8463	31.4702	22.6682	0.07804		373	0.0376
			374	26.9244	31.563	22.7333	0.07807		374	0.0376
			375	27.0025	31.6558	22.7984	0.07811		375	0.0376
			376	27.0807	31.7487	22.8636	0.07815		376	0.0376
			377	27.1589	31.8416	22.9288	0.07818		377	0.03761
			378	27.2371	31.9346	22.994	0.07822		378	0.0376
			379	27.3153	32.0276	23.0592	0.07826		379	0.03761
			380	27.3936	32.1206	23.1244	0.07829		380	0.03761
			381	27.4719	32.2138	23.1897	0.07832		381	0.03761
			382	27.5503	32.3069	23.255	0.07836		382	0.03761
			383	27.6287	32.4001	23.3204	0.0784		383	0.03761
			384	27.7071	32.4934	23.3857	0.07844		384	0.03761
			385	27.7856	32.5867	23.4511	0.07847		385	0.03762
			386	27.8641	32.6801	23.5165	0.0785		386	0.03761
			387	27.9427	32.7735	23.5819	0.07854		387	0.03762
			388	28.0212	32.867	23.6474	0.07858		388	0.03762
			389	28.0998	32.9605	23.7129	0.07862		389	0.03762
			390	28.1785	33.0541	23.7784	0.07865		390	0.03762
			391	28.2572	33.1477	23.8439	0.07869		391	0.03762
			392	28.3359	33.2414	23.9095	0.07872		392	0.03762
			393	28.4147	33.3351	23.975	0.07876		393	0.03763
			394	28.4935	33.4289	24.0406	0.07879		394	0.03762
			395	28.5723	33.5227	24.1063	0.07884		395	0.03763
			396	28.6512	33.6165	24.1719	0.07886		396	0.03763
			397	28.7301	33.7105	24.2376	0.07891		397	0.03763
			398	28.809	33.8044	24.3033	0.07894		398	0.03763
			399	28.888	33.8984	24.3691	0.07898		399	0.03763
			400	28.967	33.9925	24.4348	0.07901		400	0.03763
			401	29.0461	34.0866	24.5006	0.07905		401	0.03763
			402	29.1251	34.1808	24.5664	0.07908		402	0.03764
			403	29.2043	34.275	24.6323	0.07913		403	0.03763
			404	29.2834	34.3693	24.6981	0.07916		404	0.03764
			405	29.3626	34.4636	24.764	0.07919		405	0.03764
			406	29.4418	34.558	24.83	0.07923		406	0.03764
			407	29.5211	34.6524	24.8959	0.07927		407	0.03764
			408	29.6004	34.7469	24.9619	0.07931		408	0.03764
			409	29.6798	34.8414	25.0279	0.07934		409	0.03765
			410	29.7591	34.9359	25.0939	0.07938		410	0.03764
			411	29.8386	35.0306	25.1599	0.07941		411	0.03765
			412	29.918	35.1252	25.226	0.07945		412	0.03764
			413	29.9975	35.22	25.2921	0.07949		413	0.03765
			414	30.077	35.3147	25.3582	0.07953		414	0.03765
			415	30.1566	35.4096	25.4244	0.07956		415	0.03765
			416	30.2362	35.5044	25.4905	0.0796		416	0.03765
			417	30.3158	35.5994	25.5567	0.07963		417	0.03765
			418	30.3955	35.6943	25.6229	0.07967		418	0.03765
			419	30.4752	35.7893	25.6892	0.07971		419	0.03766
			420	30.5549	35.8844	25.7555	0.07974		420	0.03765
			421	30.6347	35.9795	25.8218	0.07979		421	0.03766
			422	30.7145	36.0747	25.8881	0.07981		422	0.03766
			423	30.7944	36.1699	25.9545	0.07986		423	0.03766
			424	30.8743	36.2652	26.0208	0.07989		424	0.03766
			425	30.9542	36.3605	26.0873	0.07993		425	0.03766
			426	31.0342	36.4559	26.1537	0.07997		426	0.03766
			427	31.1142	36.5513	26.2201	0.08		427	0.03766
			428	31.1942	36.6468	26.2866	0.08004		428	0.03767
			429	31.2743	36.7423	26.3531	0.08008		429	0.03766
			430	31.3544	36.8379	26.4197	0.08011		430	0.03767
			431	31.4346	36.9335	26.4862	0.08015		431	0.03767
			432	31.5147	37.0292	26.5528	0.08019		432	0.03767
			433	31.595	37.1249	26.6194	0.08022		433	0.03766
			434	31.6752	37.2207	26.6861	0.08026		434	0.03768
			435	31.7555	37.3165	26.7527	0.0803		435	0.03767
			436	31.8359	37.4124	26.8194	0.08034		436	0.03767
			437	31.9162	37.5084	26.8862	0.08037		437	0.03767
			438	31.9966	37.6043	26.9529	0.08041		438	0.03768
			439	32.0771	37.7004	27.0197	0.08045		439	0.03767
			440	32.1576	37.7965	27.0865	0.08048		440	0.03768
			441	32.2381	37.8926	27.1533	0.08052		441	0.03768
			442	32.3187	37.9888	27.2202	0.08056		442	0.03768
			443	32.3993	38.085	27.287	0.0806		443	0.03768
			444	32.4799	38.1813	27.3539	0.08063		444	0.03768
			445	32.5606	38.2776	27.4209	0.08067		445	0.03768
			446	32.6413	38.374	27.4878	0.0807		446	0.03768
			447	32.722	38.4704	27.5548	0.08075		447	0.03768
			448	32.8028	38.5669	27.6218	0.08078		448	0.03769
			449	32.8836	38.6635	27.6888	0.08082		449	0.03769
			450	32.9645	38.7601	27.7559	0.08085		450	0.03768
			451	33.0454	38.8567	27.823	0.0809		451	0.03769
			452	33.1263	38.9534	27.8901	0.08093		452	0.03769
			453	33.2073	39.0501	27.9572	0.08096		453	0.03769
			454	33.2883	39.1469	28.0244	0.08101		454	0.03769
			455	33.3693	39.2437	28.0916	0.08104		455	0.03769
			456	33.4504	39.3406	28.1588	0.08108		456	0.03769
			457	33.5315	39.4376	28.2261	0.08112		457	0.03769
			458	33.6127	39.5346	28.2933	0.08115		458	0.0377
			459	33.6938	39.6316	28.3606	0.08119		459	0.03769
			460	33.7751	39.7287	28.4279	0.08123		460	0.0377
			461	33.8563	39.8258	28.4953	0.08127		461	0.0377
			462	33.9376	39.923	28.5627	0.0813		462	0.0377
			463	34.019	40.0203	28.6301	0.08135		463	0.03769
			464	34.1004	40.1176	28.6975	0.08137		464	0.0377
			465	34.1818	40.2149	28.765	0.08142		465	0.0377
			466	34.2632	40.3123	28.8325	0.08145		466	0.03771
			467	34.3447	40.4098	28.9	0.0815		467	0.0377
			468	34.4263	40.5072	28.9675	0.08152		468	0.0377
			469	34.5078	40.6048	29.0351	0.08157		469	0.03771
			470	34.5894	40.7024	29.1027	0.0816		470	0.0377
			471	34.6711	40.8	29.1703	0.08165		471	0.03771
			472	34.7527	40.8977	29.2379	0.08167		472	0.0377
			473	34.8345	40.9955	29.3056	0.08172		473	0.03771
			474	34.9162	41.0933	29.3733	0.08175		474	0.03771
			475	34.998	41.1911	29.441	0.0818		475	0.03771
			476	35.0798	41.289	29.5088	0.08183		476	0.03771
			477	35.1617	41.387	29.5765	0.08186		477	0.03771
			478	35.2436	41.485	29.6443	0.08191		478	0.03771
			479	35.3255	41.583	29.7122	0.08194		479	0.03772
			480	35.4075	41.6811	29.78	0.08198		480	0.03771
			481	35.4895	41.7793	29.8479	0.08201		481	0.03772
			482	35.5716	41.8775	29.9158	0.08206		482	0.03771
			483	35.6537	41.9757	29.9838	0.08209		483	0.03772
			484	35.7358	42.074	30.0517	0.08213		484	0.03771
			485	35.818	42.1724	30.1197	0.08217		485	0.03772
			486	35.9002	42.2707	30.1877	0.0822		486	0.03772
			487	35.9824	42.3692	30.2558	0.08225		487	0.03772
			488	36.0647	42.4677	30.3238	0.08228		488	0.03772
			489	36.147	42.5662	30.3919	0.08232		489	0.03772
			490	36.2294	42.6648	30.4601	0.08235		490	0.03772
			491	36.3118	42.7635	30.5282	0.08239		491	0.03773
			492	36.3942	42.8622	30.5964	0.08244		492	0.03772
			493	36.4767	42.9609	30.6646	0.08246		493	0.03772
			494	36.5592	43.0597	30.7328	0.08251		494	0.03773
			495	36.6417	43.1586	30.8011	0.08255		495	0.03772
			496	36.7243	43.2575	30.8694	0.08258		496	0.03773
			497	36.8069	43.3564	30.9377	0.08262		497	0.03773
			498	36.8896	43.4554	31.006	0.08266		498	0.03773
			499	36.9723	43.5545	31.0744	0.08269		499	0.03773
			500	37.055	43.6535	31.1428	0.08273		500	0.03773
			501	37.1378	43.7527	31.2112	0.08277		501	0.03773
			502	37.2206	43.8519	31.2797	0.08281		502	0.03773
			503	37.3034	43.9511	31.3481	0.08285		503	0.03773
			504	37.3863	44.0504	31.4166	0.08288		504	0.03773
			505	37.4693	44.1497	31.4852	0.08293		505	0.03773
			506	37.5522	44.2491	31.5537	0.08295		506	0.03774
			507	37.6352	44.3486	31.6223	0.083		507	0.03773
			508	37.7182	44.4481	31.6909	0.08304		508	0.03774
			509	37.8013	44.5476	31.7596	0.08307		509	0.03773
			510	37.8844	44.6472	31.8282	0.08311		510	0.03774
			511	37.9676	44.7468	31.8969	0.08315		511	0.03774
			512	38.0508	44.8465	31.9656	0.08318		512	0.03774
			513	38.134	44.9462	32.0344	0.08323		513	0.03773
			514	38.2172	45.046	32.1031	0.08326		514	0.03774
			515	38.3006	45.1459	32.1719	0.0833		515	0.03774
			516	38.3839	45.2457	32.2408	0.08334		516	0.03775
			517	38.4673	45.3457	32.3096	0.08337		517	0.03774
			518	38.5507	45.4456	32.3785	0.08341		518	0.03774
			519	38.6341	45.5457	32.4474	0.08345		519	0.03774
			520	38.7176	45.6457	32.5163	0.08349		520	0.03775
			521	38.8011	45.7459	32.5853	0.08353		521	0.03774
			522	38.8847	45.846	32.6543	0.08356		522	0.03774
			523	38.9683	45.9462	32.7233	0.0836		523	0.03775
			524	39.0519	46.0465	32.7923	0.08364		524	0.03775
			525	39.1356	46.1468	32.8614	0.08368		525	0.03774
			526	39.2193	46.2472	32.9305	0.08371		526	0.03775
			527	39.3031	46.3476	32.9997	0.08376		527	0.03775
			528	39.3869	46.4481	33.0688	0.08379		528	0.03775
			529	39.4707	46.5486	33.138	0.08382		529	0.03774
			530	39.5546	46.6491	33.2072	0.08387		530	0.03775
			531	39.6385	46.7497	33.2764	0.0839		531	0.03775
			532	39.7224	46.8504	33.3457	0.08394		532	0.03775
			533	39.8064	46.9511	33.415	0.08398		533	0.03776
			534	39.8904	47.0518	33.4843	0.08402		534	0.03775
			535	39.9745	47.1526	33.5536	0.08405		535	0.03775
			536	40.0585	47.2535	33.623	0.08409		536	0.03775
			537	40.1427	47.3543	33.6924	0.08413		537	0.03776
			538	40.2268	47.4553	33.7618	0.08417		538	0.03775
			539	40.3111	47.5563	33.8313	0.0842		539	0.03776
			540	40.3953	47.6573	33.9008	0.08425		540	0.03775
			541	40.4796	47.7584	33.9703	0.08428		541	0.03776
			542	40.5639	47.8595	34.0398	0.08431		542	0.03775
			543	40.6482	47.9607	34.1094	0.08436		543	0.03776
			544	40.7326	48.0619	34.179	0.08439		544	0.03776
			545	40.8171	48.1631	34.2486	0.08443		545	0.03776
			546	40.9015	48.2644	34.3182	0.08447		546	0.03776
			547	40.986	48.3658	34.3879	0.08451		547	0.03775
			548	41.0706	48.4672	34.4576	0.08454		548	0.03776
			549	41.1552	48.5687	34.5273	0.08458		549	0.03776
			550	41.2398	48.6701	34.5971	0.08462		550	0.03776
			551	41.3244	48.7717	34.6668	0.08465		551	0.03777
			552	41.4091	48.8733	34.7367	0.0847		552	0.03776
			553	41.4939	48.9749	34.8065	0.08473		553	0.03776
			554	41.5786	49.0766	34.8764	0.08477		554	0.03776
			555	41.6634	49.1783	34.9462	0.0848		555	0.03776
			556	41.7483	49.2801	35.0162	0.08485		556	0.03777
			557	41.8332	49.3819	35.0861	0.08488		557	0.03776
			558	41.9181	49.4838	35.1561	0.08491		558	0.03777
			559	42.003	49.5857	35.2261	0.08496		559	0.03776
			560	42.088	49.6876	35.2961	0.08499		560	0.03777
			561	42.1731	49.7896	35.3662	0.08503		561	0.03776
			562	42.2581	49.8916	35.4363	0.08507		562	0.03777
			563	42.3432	49.9937	35.5064	0.08511		563	0.03777
			564	42.4284	50.0958	35.5765	0.08514		564	0.03776
			565	42.5136	50.198	35.6467	0.08518		565	0.03777
			566	42.5988	50.3002	35.7169	0.08521		566	0.03777
			567	42.684	50.4025	35.7871	0.08526		567	0.03777
			568	42.7693	50.5048	35.8573	0.08529		568	0.03776
			569	42.8546	50.6071	35.9276	0.08533		569	0.03777
			570	42.94	50.7095	35.9979	0.08536		570	0.03777
			571	43.0254	50.812	36.0682	0.08541		571	0.03777
			572	43.1109	50.9145	36.1386	0.08544		572	0.03777
			573	43.1963	51.017	36.209	0.08547		573	0.03777
			574	43.2818	51.1195	36.2794	0.08552		574	0.03777
			575	43.3674	51.2221	36.3499	0.08555		575	0.03778
			576	43.453	51.3248	36.4203	0.08559		576	0.03777
			577	43.5386	51.4275	36.4908	0.08562		577	0.03777
			578	43.6243	51.5302	36.5613	0.08566		578	0.03777
			579	43.71	51.633	36.6319	0.0857		579	0.03778
			580	43.7957	51.7358	36.7025	0.08574		580	0.03777
			581	43.8815	51.8387	36.7731	0.08577		581	0.03777
			582	43.9673	51.9416	36.8437	0.08581		582	0.03778
			583	44.0531	52.0446	36.9144	0.08585		583	0.03777
			584	44.139	52.1475	36.9851	0.08588		584	0.03777
			585	44.2249	52.2506	37.0558	0.08592		585	0.03778
			586	44.3109	52.3536	37.1265	0.08596		586	0.03777
			587	44.3969	52.4567	37.1973	0.086		587	0.03778
			588	44.4829	52.5599	37.2681	0.08603		588	0.03777
			589	44.569	52.6631	37.3389	0.08606		589	0.03778
			590	44.6551	52.7663	37.4098	0.08611		590	0.03778
			591	44.7412	52.8696	37.4806	0.08614		591	0.03777
			592	44.8274	52.9729	37.5516	0.08618		592	0.03778
			593	44.9136	53.0763	37.6225	0.08621		593	0.03778
			594	44.9999	53.1797	37.6935	0.08625		594	0.03777
			595	45.0862	53.2831	37.7645	0.08629		595	0.03778
			596	45.1725	53.3866	37.8355	0.08632		596	0.03778
			597	45.2589	53.4901	37.9065	0.08636		597	0.03778
			598	45.3453	53.5937	37.9776	0.0864		598	0.03778
			599	45.4317	53.6973	38.0487	0.08643		599	0.03778
			600	45.5181	53.8009	38.1198	0.08647		600	0.03777
			601	45.6046	53.9046	38.191	0.0865		601	0.03778
			602	45.6912	54.0083	38.2622	0.08655		602	0.03778
			603	45.7778	54.112	38.3334	0.08657		603	0.03778
			604	45.8644	54.2158	38.4046	0.08662		604	0.03778
			605	45.951	54.3196	38.4759	0.08665		605	0.03778
			606	46.0377	54.4235	38.5472	0.08668		606	0.03778
			607	46.1244	54.5274	38.6185	0.08672		607	0.03778
			608	46.2112	54.6313	38.6899	0.08676		608	0.03778
			609	46.298	54.7353	38.7612	0.08679		609	0.03778
			610	46.3848	54.8393	38.8327	0.08683		610	0.03778
			611	46.4717	54.9434	38.9041	0.08687		611	0.03779
			612	46.5586	55.0474	38.9755	0.0869		612	0.03778
			613	46.6455	55.1516	39.047	0.08694		613	0.03778
			614	46.7325	55.2557	39.1186	0.08697		614	0.03778
			615	46.8195	55.3599	39.1901	0.08701		615	0.03778
			616	46.9066	55.4641	39.2617	0.08704		616	0.03778
			617	46.9936	55.5684	39.3333	0.08708		617	0.03779
			618	47.0808	55.6727	39.4049	0.08712		618	0.03778
			619	47.1679	55.777	39.4766	0.08715		619	0.03778
			620	47.2551	55.8814	39.5482	0.08718		620	0.03778
			621	47.3423	55.9858	39.62	0.08722		621	0.03779
			622	47.4296	56.0902	39.6917	0.08726		622	0.03778
			623	47.5168	56.1947	39.7634	0.08729		623	0.03778
			624	47.6042	56.2992	39.8352	0.08733		624	0.03778
			625	47.6915	56.4037	39.9071	0.08736		625	0.03779
			626	47.7789	56.5083	39.9789	0.0874		626	0.03778
			627	47.8664	56.6129	40.0508	0.08743		627	0.03778
			628	47.9538	56.7175	40.1227	0.08746		628	0.03779
			629	48.0413	56.8222	40.1946	0.08751		629	0.03778
			630	48.1289	56.9269	40.2666	0.08753		630	0.03778
			631	48.2164	57.0316	40.3386	0.08757		631	0.03779
			632	48.304	57.1363	40.4106	0.08761		632	0.03778
			633	48.3917	57.2411	40.4826	0.08764		633	0.03778
			634	48.4794	57.346	40.5547	0.08767		634	0.03779
			635	48.5671	57.4508	40.6268	0.08771		635	0.03778
			636	48.6548	57.5557	40.6989	0.08775		636	0.03778
			637	48.7426	57.6606	40.7711	0.08778		637	0.03779
			638	48.8304	57.7655	40.8432	0.08781		638	0.03778
			639	48.9183	57.8705	40.9154	0.08785		639	0.03779
			640	49.0061	57.9755	40.9877	0.08788		640	0.03778
			641	49.0941	58.0805	41.0599	0.08791		641	0.03778
			642	49.182	58.1856	41.1322	0.08795		642	0.03779
			643	49.27	58.2906	41.2045	0.08799		643	0.03778
			644	49.358	58.3957	41.2769	0.08801		644	0.03778
			645	49.446	58.5009	41.3492	0.08805		645	0.03779
			646	49.5341	58.6061	41.4216	0.08809		646	0.03778
			647	49.6223	58.7112	41.4941	0.08812		647	0.03779
			648	49.7104	58.8165	41.5665	0.08815		648	0.03778
			649	49.7986	58.9217	41.639	0.08819		649	0.03778
			650	49.8868	59.027	41.7115	0.08821		650	0.03779
			651	49.9751	59.1323	41.784	0.08826		651	0.03778
			652	50.0633	59.2376	41.8566	0.08828		652	0.03778
			653	50.1517	59.3429	41.9292	0.08832		653	0.03779
			654	50.24	59.4483	42.0018	0.08835		654	0.03778
			655	50.3284	59.5537	42.0744	0.08839		655	0.03778
			656	50.4168	59.6591	42.1471	0.08842		656	0.03779
			657	50.5053	59.7645	42.2198	0.08845		657	0.03778
			658	50.5938	59.87	42.2925	0.08848		658	0.03778
			659	50.6823	59.9755	42.3653	0.08852		659	0.03779
			660	50.7708	60.081	42.4381	0.08855		660	0.03778
			661	50.8594	60.1865	42.5109	0.08858		661	0.03778
			662	50.948	60.292	42.5837	0.08861		662	0.03778
			663	51.0367	60.3976	42.6566	0.08865		663	0.03779
			664	51.1253	60.5032	42.7294	0.08868		664	0.03778
			665	51.2141	60.6088	42.8024	0.08871		665	0.03778
			666	51.3028	60.7144	42.8753	0.08874		666	0.03778
			667	51.3916	60.8201	42.9483	0.08878		667	0.03778
			668	51.4804	60.9258	43.0213	0.0888		668	0.03779
			669	51.5692	61.0314	43.0943	0.08884		669	0.03778
			670	51.6581	61.1371	43.1673	0.08887		670	0.03778
			671	51.747	61.2429	43.2404	0.08891		671	0.03778
			672	51.8359	61.3486	43.3135	0.08893		672	0.03778
			673	51.9249	61.4543	43.3867	0.08896		673	0.03778
			674	52.0139	61.5601	43.4598	0.089		674	0.03778
			675	52.1029	61.6659	43.533	0.08903		675	0.03778
			676	52.192	61.7717	43.6062	0.08906		676	0.03778
			677	52.2811	61.8775	43.6795	0.08909		677	0.03778
			678	52.3702	61.9834	43.7527	0.08912		678	0.03778
			679	52.4593	62.0892	43.826	0.08915		679	0.03778
			680	52.5485	62.1951	43.8993	0.08918		680	0.03778
			681	52.6377	62.3009	43.9727	0.08921		681	0.03778
			682	52.727	62.4068	44.0461	0.08924		682	0.03778
			683	52.8162	62.5127	44.1195	0.08928		683	0.03778
			684	52.9055	62.6186	44.1929	0.0893		684	0.03778
			685	52.9949	62.7246	44.2664	0.08933		685	0.03778
			686	53.0842	62.8305	44.3398	0.08937		686	0.03778
			687	53.1736	62.9364	44.4134	0.08939		687	0.03777
			688	53.2631	63.0424	44.4869	0.08942		688	0.03778
			689	53.3525	63.1483	44.5605	0.08946		689	0.03778
			690	53.442	63.2543	44.6341	0.08948		690	0.03777
			691	53.5315	63.3603	44.7077	0.08951		691	0.03778
			692	53.621	63.4663	44.7813	0.08954		692	0.03778
			693	53.7106	63.5723	44.855	0.08957		693	0.03777
			694	53.8002	63.6783	44.9287	0.0896		694	0.03778
			695	53.8899	63.7843	45.0024	0.08963		695	0.03777
			696	53.9795	63.8903	45.0762	0.08965		696	0.03778
			697	54.0692	63.9963	45.1499	0.08969		697	0.03777
			698	54.1589	64.1023	45.2237	0.08971		698	0.03778
			699	54.2486	64.2083	45.2976	0.08975		699	0.03777
			700	54.3384	64.3144	45.3714	0.08977		700	0.03778
			701	54.4282	64.4204	45.4453	0.08979		701	0.03777
			702	54.518	64.5264	45.5192	0.08983		702	0.03777
			703	54.6079	64.6325	45.5932	0.08986		703	0.03778
			704	54.6978	64.7385	45.6671	0.08988		704	0.03777
			705	54.7877	64.8445	45.7411	0.08991		705	0.03777
			706	54.8776	64.9506	45.8151	0.08993		706	0.03777
			707	54.9676	65.0566	45.8892	0.08997		707	0.03777
			708	55.0576	65.1627	45.9632	0.08999		708	0.03777
			709	55.1476	65.2687	46.0373	0.09002		709	0.03777
			710	55.2376	65.3747	46.1114	0.09004		710	0.03777
			711	55.3277	65.4808	46.1856	0.09007		711	0.03777
			712	55.4178	65.5868	46.2598	0.0901		712	0.03777
			713	55.5079	65.6928	46.334	0.09012		713	0.03777
			714	55.5981	65.7988	46.4082	0.09016		714	0.03777
			715	55.6883	65.9048	46.4825	0.09017		715	0.03777
			716	55.7785	66.0109	46.5567	0.0902		716	0.03777
			717	55.8687	66.1168	46.631	0.09023		717	0.03776
			718	55.959	66.2228	46.7054	0.09026		718	0.03777
			719	56.0492	66.3288	46.7797	0.09028		719	0.03777
			720	56.1395	66.4348	46.8541	0.0903		720	0.03776
			721	56.2299	66.5408	46.9285	0.09033		721	0.03777
			722	56.3202	66.6467	47.0029	0.09035		722	0.03776
			723	56.4106	66.7527	47.0774	0.09038		723	0.03777
			724	56.501	66.8586	47.1519	0.09041		724	0.03776
			725	56.5914	66.9645	47.2264	0.09042		725	0.03776
			726	56.6819	67.0704	47.301	0.09046		726	0.03776
			727	56.7724	67.1763	47.3755	0.09047		727	0.03777
			728	56.8629	67.2822	47.4501	0.0905		728	0.03776
			729	56.9534	67.3881	47.5247	0.09053		729	0.03776
			730	57.0439	67.494	47.5994	0.09054		730	0.03776
			731	57.1345	67.5998	47.674	0.09057		731	0.03776
			732	57.2251	67.7056	47.7487	0.0906		732	0.03776
			733	57.3157	67.8114	47.8234	0.09061		733	0.03776
			734	57.4063	67.9172	47.8982	0.09064		734	0.03776
			735	57.497	68.023	47.9729	0.09067		735	0.03775
			736	57.5877	68.1287	48.0478	0.09068		736	0.03776
			737	57.6784	68.2344	48.1226	0.09071		737	0.03776
			738	57.7691	68.3401	48.1974	0.09073		738	0.03775
			739	57.8599	68.4458	48.2723	0.09075		739	0.03776
			740	57.9507	68.5515	48.3472	0.09077		740	0.03775
			741	58.0414	68.6571	48.4221	0.09079		741	0.03776
			742	58.1323	68.7627	48.4971	0.09082		742	0.03775
			743	58.2231	68.8683	48.572	0.09083		743	0.03776
			744	58.3139	68.9739	48.647	0.09086		744	0.03775
			745	58.4048	69.0794	48.722	0.09088		745	0.03775
			746	58.4957	69.1849	48.7971	0.09089		746	0.03775
			747	58.5866	69.2904	48.8722	0.09092		747	0.03775
			748	58.6776	69.3959	48.9473	0.09094		748	0.03775
			749	58.7685	69.5013	49.0224	0.09096		749	0.03775
			750	58.8595	69.6067	49.0975	0.09097		750	0.03775
			751	58.9505	69.712	49.1727	0.091		751	0.03775
			752	59.0415	69.8174	49.2479	0.09101		752	0.03774
			753	59.1326	69.9227	49.3231	0.09104		753	0.03775
			754	59.2236	70.0279	49.3984	0.09105		754	0.03775
			755	59.3147	70.1331	49.4736	0.09107		755	0.03774
			756	59.4058	70.2383	49.5489	0.09109		756	0.03775
			757	59.4969	70.3435	49.6243	0.09111		757	0.03774
			758	59.588	70.4486	49.6996	0.09112		758	0.03774
			759	59.6791	70.5537	49.775	0.09115		759	0.03775
			760	59.7703	70.6587	49.8504	0.09116		760	0.03774
			761	59.8615	70.7637	49.9258	0.09117		761	0.03774
			762	59.9527	70.8686	50.0012	0.0912		762	0.03774
			763	60.0439	70.9735	50.0767	0.09121		763	0.03774
			764	60.1351	71.0784	50.1522	0.09122		764	0.03774
			765	60.2263	71.1832	50.2277	0.09124		765	0.03773
			766	60.3176	71.288	50.3032	0.09126		766	0.03774
			767	60.4089	71.3927	50.3788	0.09128		767	0.03774
			768	60.5002	71.4974	50.4544	0.09128		768	0.03773
			769	60.5915	71.6021	50.53	0.09131		769	0.03774
			770	60.6828	71.7066	50.6056	0.09132		770	0.03773
			771	60.7741	71.8112	50.6813	0.09133		771	0.03773
			772	60.8655	71.9157	50.757	0.09135		772	0.03774
			773	60.9568	72.0201	50.8327	0.09136		773	0.03773
			774	61.0482	72.1245	50.9084	0.09137		774	0.03773
			775	61.1396	72.2288	50.9842	0.09139		775	0.03773
			776	61.231	72.3331	51.06	0.09141		776	0.03773
			777	61.3224	72.4373	51.1358	0.09141		777	0.03773
			778	61.4138	72.5415	51.2116	0.09143		778	0.03772
			779	61.5053	72.6456	51.2874	0.09144		779	0.03773
			780	61.5967	72.7496	51.3633	0.09145		780	0.03773
			781	61.6882	72.8536	51.4392	0.09146		781	0.03772
			782	61.7797	72.9576	51.5151	0.09148		782	0.03772
			783	61.8712	73.0614	51.5911	0.09148		783	0.03773
			784	61.9627	73.1652	51.667	0.0915		784	0.03772
			785	62.0542	73.269	51.743	0.09151		785	0.03772
			786	62.1457	73.3726	51.819	0.09152		786	0.03772
			787	62.2372	73.4762	51.8951	0.09152		787	0.03772
			788	62.3287	73.5798	51.9711	0.09154		788	0.03772
			789	62.4203	73.6833	52.0472	0.09155		789	0.03772
			790	62.5119	73.7867	52.1233	0.09156		790	0.03771
			791	62.6034	73.89	52.1994	0.09156		791	0.03772
			792	62.695	73.9933	52.2756	0.09157		792	0.03771
			793	62.7866	74.0965	52.3518	0.09159		793	0.03772
			794	62.8782	74.1996	52.428	0.09159		794	0.03771
			795	62.9698	74.3026	52.5042	0.09159		795	0.03771
			796	63.0614	74.4056	52.5804	0.09161		796	0.03771
			797	63.153	74.5085	52.6567	0.09161		797	0.03771
			798	63.2446	74.6113	52.7329	0.09162		798	0.03771
			799	63.3362	74.714	52.8092	0.09162		799	0.03771
			800	63.4278	74.8167	52.8856	0.09163		800	0.03771
			801	63.5195	74.9192	52.9619	0.09164		801	0.0377
			802	63.6111	75.0217	53.0383	0.09164		802	0.03771
			803	63.7028	75.1241	53.1147	0.09164		803	0.0377
			804	63.7944	75.2264	53.1911	0.09166		804	0.0377
			805	63.8861	75.3287	53.2675	0.09165		805	0.03771
			806	63.9777	75.4308	53.344	0.09166		806	0.0377
			807	64.0694	75.5329	53.4205	0.09166		807	0.0377
			808	64.1611	75.6348	53.497	0.09167		808	0.0377
			809	64.2527	75.7367	53.5735	0.09167		809	0.03769
			810	64.3444	75.8385	53.6501	0.09167		810	0.0377
			811	64.4361	75.9402	53.7266	0.09167		811	0.0377
			812	64.5277	76.0418	53.8032	0.09167		812	0.03769
			813	64.6194	76.1433	53.8798	0.09168		813	0.03769
			814	64.7111	76.2447	53.9564	0.09168		814	0.03769
			815	64.8028	76.346	54.0331	0.09167		815	0.0377
			816	64.8945	76.4472	54.1097	0.09168		816	0.03769
			817	64.9861	76.5483	54.1864	0.09168		817	0.03768
			818	65.0778	76.6493	54.2632	0.09168		818	0.03769
			819	65.1695	76.7502	54.3399	0.09168		819	0.03769
			820	65.2612	76.851	54.4166	0.09167		820	0.03768
			821	65.3528	76.9517	54.4934	0.09167		821	0.03769
			822	65.4445	77.0523	54.5702	0.09168		822	0.03768
			823	65.5362	77.1527	54.647	0.09167		823	0.03768
			824	65.6278	77.2531	54.7238	0.09166		824	0.03769
			825	65.7195	77.3534	54.8007	0.09167		825	0.03767
			826	65.8112	77.4535	54.8776	0.09166		826	0.03768
			827	65.9028	77.5535	54.9545	0.09165		827	0.03768
			828	65.9945	77.6534	55.0314	0.09165		828	0.03768
			829	66.0861	77.7532	55.1083	0.09165		829	0.03767
			830	66.1778	77.8529	55.1853	0.09164		830	0.03768
			831	66.2694	77.9525	55.2623	0.09164		831	0.03767
			832	66.361	78.0519	55.3392	0.09163		832	0.03767
			833	66.4527	78.1512	55.4162	0.09162		833	0.03767
			834	66.5443	78.2504	55.4933	0.09162		834	0.03767
			835	66.6359	78.3495	55.5703	0.0916		835	0.03767
			836	66.7275	78.4484	55.6474	0.09161		836	0.03766
			837	66.8191	78.5473	55.7245	0.09159		837	0.03767
			838	66.9107	78.646	55.8016	0.09158		838	0.03766
			839	67.0022	78.7445	55.8787	0.09158		839	0.03766
			840	67.0938	78.843	55.9559	0.09156		840	0.03766
			841	67.1854	78.9412	56.033	0.09156		841	0.03766
			842	67.2769	79.0394	56.1102	0.09154		842	0.03766
			843	67.3684	79.1375	56.1874	0.09154		843	0.03766
			844	67.46	79.2353	56.2646	0.09152		844	0.03766
			845	67.5515	79.3331	56.3419	0.09151		845	0.03765
			846	67.643	79.4307	56.4191	0.0915		846	0.03765
			847	67.7344	79.5282	56.4964	0.09148		847	0.03766
			848	67.8259	79.6255	56.5737	0.09148		848	0.03765
			849	67.9174	79.7227	56.651	0.09145		849	0.03764
			850	68.0088	79.8198	56.7283	0.09145		850	0.03765
			851	68.1003	79.9167	56.8057	0.09143		851	0.03765
			852	68.1917	80.0134	56.883	0.09141		852	0.03764
			853	68.2831	80.11	56.9604	0.0914		853	0.03765
			854	68.3744	80.2065	57.0378	0.09138		854	0.03764
			855	68.4658	80.3028	57.1152	0.09137		855	0.03764
			856	68.5572	80.3989	57.1926	0.09135		856	0.03764
			857	68.6485	80.4949	57.2701	0.09133		857	0.03764
			858	68.7398	80.5908	57.3475	0.09131		858	0.03764
			859	68.8311	80.6864	57.425	0.0913		859	0.03763
			860	68.9224	80.782	57.5025	0.09127		860	0.03764
			861	69.0136	80.8773	57.58	0.09126		861	0.03763
			862	69.1049	80.9725	57.6576	0.09123		862	0.03763
			863	69.1961	81.0676	57.7351	0.09122		863	0.03763
			864	69.2873	81.1625	57.8126	0.09119		864	0.03763
			865	69.3785	81.2572	57.8902	0.09117		865	0.03762
			866	69.4696	81.3517	57.9678	0.09115		866	0.03763
			867	69.5607	81.4461	58.0454	0.09113		867	0.03762
			868	69.6518	81.5403	58.123	0.0911		868	0.03762
			869	69.7429	81.6343	58.2007	0.09108		869	0.03763
			870	69.834	81.7282	58.2783	0.09106		870	0.03761
			871	69.925	81.8218	58.356	0.09103		871	0.03762
			872	70.016	81.9154	58.4337	0.091		872	0.03762
			873	70.107	82.0087	58.5114	0.09098		873	0.03761
			874	70.1979	82.1018	58.5891	0.09095		874	0.03762
			875	70.2889	82.1948	58.6668	0.09093		875	0.03761
			876	70.3798	82.2876	58.7446	0.09089		876	0.03761
			877	70.4706	82.3802	58.8223	0.09087		877	0.03761
			878	70.5615	82.4726	58.9001	0.09084		878	0.0376
			879	70.6523	82.5648	58.9779	0.09081		879	0.03761
			880	70.743	82.6569	59.0557	0.09078		880	0.0376
			881	70.8338	82.7488	59.1335	0.09075		881	0.0376
			882	70.9245	82.8404	59.2113	0.09071		882	0.0376
			883	71.0152	82.9319	59.2892	0.09069		883	0.0376
			884	71.1059	83.0232	59.367	0.09065		884	0.0376
			885	71.1965	83.1143	59.4449	0.09062		885	0.0376
			886	71.2871	83.2052	59.5228	0.09059		886	0.03759
			887	71.3776	83.2959	59.6007	0.09055		887	0.03759
			888	71.4681	83.3863	59.6786	0.09052		888	0.03759
			889	71.5586	83.4766	59.7565	0.09048		889	0.03759
			890	71.6491	83.5667	59.8344	0.09045		890	0.03759
			891	71.7395	83.6566	59.9123	0.0904		891	0.03759
			892	71.8298	83.7463	59.9903	0.09038		892	0.03758
			893	71.9202	83.8358	60.0683	0.09033		893	0.03758
			894	72.0105	83.925	60.1462	0.09029		894	0.03758
			895	72.1007	84.0141	60.2242	0.09026		895	0.03758
			896	72.1909	84.103	60.3022	0.09022		896	0.03758
			897	72.2811	84.1916	60.3802	0.09017		897	0.03757
			898	72.3712	84.28	60.4583	0.09013		898	0.03758
			899	72.4613	84.3682	60.5363	0.0901		899	0.03757
			900	72.5514	84.4562	60.6143	0.09005		900	0.03757
			901	72.6414	84.544	60.6924	0.09		901	0.03757
			902	72.7314	84.6316	60.7705	0.08997		902	0.03757
			903	72.8213	84.7189	60.8485	0.08992		903	0.03756
			904	72.9112	84.806	60.9266	0.08987		904	0.03756
			905	73.001	84.8929	61.0047	0.08983		905	0.03757
			906	73.0908	84.9796	61.0828	0.08978		906	0.03756
			907	73.1805	85.066	61.1609	0.08973		907	0.03755
			908	73.2702	85.1523	61.2391	0.08969		908	0.03756
			909	73.3598	85.2382	61.3172	0.08964		909	0.03755
			910	73.4494	85.324	61.3954	0.08958		910	0.03756
			911	73.5389	85.4095	61.4735	0.08954		911	0.03755
			912	73.6284	85.4948	61.5517	0.08949		912	0.03755
			913	73.7179	85.5799	61.6298	0.08944		913	0.03754
			914	73.8072	85.6647	61.708	0.08938		914	0.03755
			915	73.8966	85.7493	61.7862	0.08933		915	0.03754
			916	73.9859	85.8337	61.8644	0.08928		916	0.03754
			917	74.0751	85.9178	61.9426	0.08923		917	0.03754
			918	74.1643	86.0016	62.0208	0.08917		918	0.03754
			919	74.2534	86.0853	62.0991	0.08911		919	0.03754
			920	74.3424	86.1687	62.1773	0.08906		920	0.03753
			921	74.4314	86.2518	62.2555	0.089		921	0.03753
			922	74.5204	86.3347	62.3338	0.08895		922	0.03753
			923	74.6093	86.4174	62.412	0.08888		923	0.03753
			924	74.6981	86.4998	62.4903	0.08883		924	0.03753
			925	74.7869	86.5819	62.5685	0.08876		925	0.03752
			926	74.8756	86.6638	62.6468	0.08871		926	0.03753
			927	74.9642	86.7455	62.7251	0.08864		927	0.03752
			928	75.0528	86.8269	62.8034	0.08858		928	0.03751
			929	75.1413	86.908	62.8816	0.08852		929	0.03752
			930	75.2298	86.9889	62.9599	0.08846		930	0.03752
			931	75.3182	87.0696	63.0382	0.08839		931	0.03751
			932	75.4065	87.1499	63.1165	0.08832		932	0.03751
			933	75.4947	87.2301	63.1948	0.08826		933	0.03751
			934	75.5829	87.3099	63.2732	0.0882		934	0.0375
			935	75.671	87.3895	63.3515	0.08812		935	0.03751
			936	75.7591	87.4688	63.4298	0.08806		936	0.0375
			937	75.8471	87.5479	63.5081	0.08799		937	0.0375
			938	75.935	87.6267	63.5864	0.08791		938	0.0375
			939	76.0229	87.7053	63.6648	0.08785		939	0.0375
			940	76.1106	87.7835	63.7431	0.08778		940	0.03749
			941	76.1983	87.8615	63.8215	0.0877		941	0.03749
			942	76.286	87.9393	63.8998	0.08763		942	0.03749
			943	76.3735	88.0167	63.9781	0.08756		943	0.03749
			944	76.461	88.0939	64.0565	0.08748		944	0.03749
			945	76.5484	88.1709	64.1348	0.08741		945	0.03748
			946	76.6358	88.2475	64.2132	0.08733		946	0.03748
			947	76.723	88.3239	64.2916	0.08725		947	0.03748
			948	76.8102	88.4	64.3699	0.08718		948	0.03748
			949	76.8973	88.4758	64.4483	0.0871		949	0.03748
			950	76.9843	88.5514	64.5266	0.08701		950	0.03747
			951	77.0712	88.6266	64.605	0.08694		951	0.03747
			952	77.1581	88.7016	64.6833	0.08686		952	0.03747
			953	77.2449	88.7763	64.7617	0.08677		953	0.03747
			954	77.3315	88.8508	64.8401	0.08669		954	0.03746
			955	77.4182	88.9249	64.9184	0.08661		955	0.03746
			956	77.5047	88.9988	64.9968	0.08652		956	0.03747
			957	77.5911	89.0724	65.0751	0.08644		957	0.03745
			958	77.6775	89.1457	65.1535	0.08635		958	0.03746
			959	77.7637	89.2187	65.2319	0.08627		959	0.03745
			960	77.8499	89.2914	65.3102	0.08617		960	0.03745
			961	77.936	89.3638	65.3886	0.08609		961	0.03745
			962	78.022	89.436	65.4669	0.086		962	0.03745
			963	78.1079	89.5078	65.5453	0.08591		963	0.03745
			964	78.1937	89.5794	65.6236	0.08581		964	0.03744
			965	78.2794	89.6507	65.702	0.08573		965	0.03744
			966	78.3651	89.7217	65.7803	0.08563		966	0.03744
			967	78.4506	89.7924	65.8587	0.08554		967	0.03743
			968	78.5361	89.8628	65.937	0.08544		968	0.03744
			969	78.6214	89.9329	66.0154	0.08535		969	0.03743
			970	78.7067	90.0027	66.0937	0.08525		970	0.03743
			971	78.7918	90.0722	66.172	0.08515		971	0.03742
			972	78.8769	90.1415	66.2504	0.08506		972	0.03743
			973	78.9618	90.2104	66.3287	0.08495		973	0.03742
			974	79.0467	90.2791	66.407	0.08486		974	0.03742
			975	79.1314	90.3474	66.4853	0.08475		975	0.03742
			976	79.2161	90.4154	66.5636	0.08466		976	0.03741
			977	79.3006	90.4832	66.6419	0.08455		977	0.03741
			978	79.3851	90.5506	66.7202	0.08444		978	0.03741
			979	79.4694	90.6178	66.7985	0.08434		979	0.03741
			980	79.5537	90.6846	66.8768	0.08424		980	0.03741
			981	79.6378	90.7512	66.9551	0.08413		981	0.0374
			982	79.7218	90.8174	67.0333	0.08402		982	0.0374
			983	79.8057	90.8834	67.1116	0.08392		983	0.0374
			984	79.8895	90.949	67.1899	0.08381		984	0.03739
			985	79.9732	91.0143	67.2681	0.08369		985	0.0374
			986	80.0568	91.0794	67.3463	0.08359		986	0.03739
			987	80.1403	91.1441	67.4246	0.08347		987	0.03739
			988	80.2237	91.2086	67.5028	0.08336		988	0.03738
			989	80.3069	91.2727	67.581	0.08325		989	0.03738
			990	80.39	91.3365	67.6592	0.08313		990	0.03739
			991	80.4731	91.4	67.7374	0.08302		991	0.03737
			992	80.5559	91.4632	67.8156	0.0829		992	0.03738
			993	80.6387	91.5261	67.8938	0.08278		993	0.03737
			994	80.7214	91.5887	67.9719	0.08267		994	0.03737
			995	80.804	91.651	68.0501	0.08255		995	0.03737
			996	80.8864	91.713	68.1282	0.08242		996	0.03737
			997	80.9687	91.7747	68.2064	0.08231		997	0.03736
			998	81.0509	91.8361	68.2845	0.08218		998	0.03736
			999	81.1329	91.8972	68.3626	0.08206		999	0.03736
			1000	81.2149	91.9579	68.4407	0.08194		1000	0.03736
			1001	81.2967	92.0184	68.5188	0.08181		1001	0.03735
			1002	81.3784	92.0785	68.5969	0.08169		1002	0.03735
			1003	81.4599	92.1384	68.6749	0.08156		1003	0.03735
			1004	81.5414	92.1979	68.753	0.08144		1004	0.03734
			1005	81.6227	92.2571	68.831	0.0813		1005	0.03735
			1006	81.7038	92.3161	68.909	0.08118		1006	0.03734
			1007	81.7849	92.3747	68.987	0.08104		1007	0.03733
			1008	81.8658	92.433	69.065	0.08092		1008	0.03734
			1009	81.9466	92.491	69.143	0.08078		1009	0.03733
			1010	82.0272	92.5487	69.221	0.08065		1010	0.03733
			1011	82.1077	92.606	69.2989	0.08051		1011	0.03733
			1012	82.1881	92.6631	69.3768	0.08039		1012	0.03732
			1013	82.2684	92.7199	69.4547	0.08024		1013	0.03732
			1014	82.3485	92.7763	69.5326	0.08011		1014	0.03732
			1015	82.4284	92.8325	69.6105	0.07997		1015	0.03732
			1016	82.5083	92.8883	69.6884	0.07983		1016	0.03731
			1017	82.588	92.9439	69.7662	0.07969		1017	0.03731
			1018	82.6675	92.9991	69.844	0.07956		1018	0.03731
			1019	82.7469	93.054	69.9218	0.07941		1019	0.03731
			1020	82.8262	93.1086	69.9996	0.07927		1020	0.0373
			1021	82.9053	93.1629	70.0774	0.07912		1021	0.0373
			1022	82.9843	93.2169	70.1552	0.07898		1022	0.0373
			1023	83.0631	93.2706	70.2329	0.07884		1023	0.03729
			1024	83.1418	93.324	70.3106	0.07869		1024	0.03729
			1025	83.2204	93.3771	70.3883	0.07854		1025	0.03729
			1026	83.2988	93.4299	70.466	0.0784		1026	0.03729
			1027	83.377	93.4824	70.5436	0.07824		1027	0.03728
			1028	83.4551	93.5345	70.6212	0.0781		1028	0.03728
			1029	83.5331	93.5864	70.6988	0.07794		1029	0.03728
			1030	83.6109	93.638	70.7764	0.0778		1030	0.03727
			1031	83.6885	93.6892	70.854	0.07764		1031	0.03728
			1032	83.766	93.7402	70.9315	0.07749		1032	0.03727
			1033	83.8433	93.7908	71.009	0.07733		1033	0.03726
			1034	83.9205	93.8411	71.0865	0.07718		1034	0.03726
			1035	83.9975	93.8912	71.164	0.07702		1035	0.03727
			1036	84.0744	93.9409	71.2414	0.07687		1036	0.03725
			1037	84.1511	93.9904	71.3188	0.07671		1037	0.03726
			1038	84.2276	94.0395	71.3962	0.07655		1038	0.03725
			1039	84.304	94.0884	71.4736	0.07639		1039	0.03725
			1040	84.3803	94.1369	71.5509	0.07622		1040	0.03724
			1041	84.4563	94.1851	71.6282	0.07607		1041	0.03725
			1042	84.5322	94.2331	71.7055	0.0759		1042	0.03724
			1043	84.608	94.2807	71.7828	0.07575		1043	0.03723
			1044	84.6835	94.3281	71.86	0.07557		1044	0.03724
			1045	84.759	94.3751	71.9372	0.07541		1045	0.03723
			1046	84.8342	94.4219	72.0144	0.07525		1046	0.03723
			1047	84.9093	94.4683	72.0915	0.07508		1047	0.03722
			1048	84.9842	94.5145	72.1687	0.07491		1048	0.03723
			1049	85.0589	94.5603	72.2458	0.07474		1049	0.03722
			1050	85.1335	94.6059	72.3228	0.07457		1050	0.03721
			1051	85.2079	94.6512	72.3998	0.0744		1051	0.03722
			1052	85.2821	94.6962	72.4768	0.07423		1052	0.03721
			1053	85.3562	94.7409	72.5538	0.07406		1053	0.0372
			1054	85.4301	94.7853	72.6307	0.07388		1054	0.03721
			1055	85.5038	94.8294	72.7076	0.07371		1055	0.0372
			1056	85.5773	94.8732	72.7845	0.07354		1056	0.0372
			1057	85.6507	94.9167	72.8614	0.07336		1057	0.03719
			1058	85.7239	94.96	72.9382	0.07318		1058	0.03719
			1059	85.7969	95.0029	73.0149	0.07301		1059	0.03719
			1060	85.8697	95.0456	73.0917	0.07283		1060	0.03719
			1061	85.9424	95.088	73.1684	0.07265		1061	0.03718
			1062	86.0148	95.1301	73.245	0.07247		1062	0.03718
			1063	86.0871	95.1719	73.3217	0.07228		1063	0.03718
			1064	86.1592	95.2134	73.3983	0.07211		1064	0.03717
			1065	86.2311	95.2547	73.4748	0.07193		1065	0.03717
			1066	86.3029	95.2956	73.5513	0.07174		1066	0.03717
			1067	86.3744	95.3363	73.6278	0.07155		1067	0.03716
			1068	86.4458	95.3767	73.7043	0.07137		1068	0.03716
			1069	86.517	95.4168	73.7807	0.07119		1069	0.03716
			1070	86.588	95.4567	73.8571	0.071		1070	0.03715
			1071	86.6588	95.4963	73.9334	0.07081		1071	0.03715
			1072	86.7294	95.5355	74.0097	0.07063		1072	0.03715
			1073	86.7999	95.5746	74.086	0.07043		1073	0.03715
			1074	86.8701	95.6133	74.1622	0.07025		1074	0.03714
			1075	86.9402	95.6518	74.2383	0.07005		1075	0.03714
			1076	87.01	95.69	74.3145	0.06987		1076	0.03713
			1077	87.0797	95.7279	74.3906	0.06967		1077	0.03713
			1078	87.1492	95.7655	74.4666	0.06948		1078	0.03713
			1079	87.2185	95.8029	74.5426	0.06929		1079	0.03713
			1080	87.2876	95.84	74.6186	0.06909		1080	0.03712
			1081	87.3565	95.8769	74.6945	0.06889		1081	0.03712
			1082	87.4252	95.9135	74.7704	0.0687		1082	0.03711
			1083	87.4937	95.9498	74.8462	0.06851		1083	0.03711
			1084	87.562	95.9858	74.922	0.06831		1084	0.03711
			1085	87.6301	96.0216	74.9978	0.06811		1085	0.03711
			1086	87.698	96.0571	75.0735	0.06791		1086	0.0371
			1087	87.7657	96.0924	75.1491	0.06771		1087	0.0371
			1088	87.8332	96.1274	75.2247	0.06751		1088	0.03709
			1089	87.9005	96.1622	75.3003	0.06731		1089	0.03709
			1090	87.9676	96.1966	75.3758	0.06711		1090	0.03709
			1091	88.0345	96.2309	75.4513	0.06691		1091	0.03709
			1092	88.1012	96.2648	75.5267	0.0667		1092	0.03708
			1093	88.1677	96.2986	75.6021	0.0665		1093	0.03708
			1094	88.234	96.332	75.6774	0.0663		1094	0.03707
			1095	88.3001	96.3652	75.7526	0.06609		1095	0.03707
			1096	88.366	96.3982	75.8278	0.06588		1096	0.03707
			1097	88.4317	96.4309	75.903	0.06568		1097	0.03707
			1098	88.4972	96.4634	75.9781	0.06548		1098	0.03706
			1099	88.5624	96.4956	76.0532	0.06526		1099	0.03705
			1100	88.6275	96.5276	76.1282	0.06506		1100	0.03706
			1101	88.6924	96.5593	76.2032	0.06485		1101	0.03705
			1102	88.757	96.5907	76.2781	0.06464		1102	0.03705
			1103	88.8214	96.622	76.3529	0.06443		1103	0.03704
			1104	88.8856	96.653	76.4277	0.06422		1104	0.03704
			1105	88.9497	96.6837	76.5024	0.06401		1105	0.03704
			1106	89.0135	96.7142	76.5771	0.0638		1106	0.03703
			1107	89.077	96.7445	76.6518	0.06358		1107	0.03703
			1108	89.1404	96.7745	76.7263	0.06337		1108	0.03703
			1109	89.2036	96.8043	76.8009	0.06316		1109	0.03702
			1110	89.2665	96.8339	76.8753	0.06295		1110	0.03702
			1111	89.3292	96.8632	76.9497	0.06273		1111	0.03701
			1112	89.3918	96.8923	77.0241	0.06251		1112	0.03701
			1113	89.4541	96.9212	77.0983	0.06231		1113	0.03701
			1114	89.5161	96.9498	77.1726	0.06208		1114	0.03701
			1115	89.578	96.9782	77.2467	0.06187		1115	0.037
			1116	89.6397	97.0064	77.3208	0.06165		1116	0.03699
			1117	89.7011	97.0344	77.3949	0.06143		1117	0.037
			1118	89.7623	97.0621	77.4689	0.06122		1118	0.03699
			1119	89.8233	97.0896	77.5428	0.061		1119	0.03698
			1120	89.8841	97.1169	77.6166	0.06078		1120	0.03699
			1121	89.9446	97.1439	77.6904	0.06056		1121	0.03697
			1122	90.005	97.1708	77.7642	0.06033		1122	0.03698
			1123	90.0651	97.1974	77.8378	0.06012		1123	0.03697
			1124	90.125	97.2238	77.9114	0.0599		1124	0.03697
			1125	90.1847	97.25	77.985	0.05968		1125	0.03696
			1126	90.2441	97.276	78.0584	0.05946		1126	0.03696
			1127	90.3034	97.3017	78.1318	0.05923		1127	0.03696
			1128	90.3624	97.3273	78.2052	0.05902		1128	0.03695
			1129	90.4212	97.3526	78.2784	0.05879		1129	0.03695
			1130	90.4797	97.3777	78.3516	0.05856		1130	0.03695
			1131	90.5381	97.4026	78.4248	0.05835		1131	0.03694
			1132	90.5962	97.4273	78.4978	0.05812		1132	0.03694
			1133	90.6541	97.4518	78.5708	0.05789		1133	0.03693
			1134	90.7118	97.4761	78.6437	0.05767		1134	0.03693
			1135	90.7692	97.5002	78.7166	0.05745		1135	0.03693
			1136	90.8264	97.5241	78.7894	0.05722		1136	0.03692
			1137	90.8834	97.5478	78.8621	0.057		1137	0.03692
			1138	90.9402	97.5713	78.9347	0.05677		1138	0.03691
			1139	90.9968	97.5945	79.0073	0.05654		1139	0.03691
			1140	91.0531	97.6176	79.0798	0.05632		1140	0.03691
			1141	91.1092	97.6405	79.1522	0.0561		1141	0.0369
			1142	91.165	97.6632	79.2245	0.05586		1142	0.0369
			1143	91.2207	97.6857	79.2968	0.05564		1143	0.0369
			1144	91.2761	97.708	79.369	0.05541		1144	0.03689
			1145	91.3313	97.7302	79.4411	0.05519		1145	0.03689
			1146	91.3862	97.7521	79.5132	0.05495		1146	0.03688
			1147	91.441	97.7738	79.5851	0.05473		1147	0.03688
			1148	91.4955	97.7954	79.657	0.0545		1148	0.03688
			1149	91.5497	97.8167	79.7288	0.05427		1149	0.03687
			1150	91.6038	97.8379	79.8005	0.05405		1150	0.03686
			1151	91.6576	97.8589	79.8722	0.05381		1151	0.03687
			1152	91.7112	97.8797	79.9437	0.05359		1152	0.03686
			1153	91.7645	97.9004	80.0152	0.05335		1153	0.03685
			1154	91.8177	97.9208	80.0866	0.05313		1154	0.03686
			1155	91.8705	97.9411	80.158	0.0529		1155	0.03684
			1156	91.9232	97.9612	80.2292	0.05267		1156	0.03685
			1157	91.9757	97.9811	80.3003	0.05244		1157	0.03684
			1158	92.0279	98.0008	80.3714	0.05221		1158	0.03683
			1159	92.0798	98.0204	80.4424	0.05198		1159	0.03683
			1160	92.1316	98.0398	80.5133	0.05175		1160	0.03683
			1161	92.1831	98.059	80.5841	0.05152		1161	0.03683
			1162	92.2344	98.0781	80.6549	0.05129		1162	0.03682
			1163	92.2855	98.0969	80.7255	0.05107		1163	0.03681
			1164	92.3363	98.1157	80.7961	0.05083		1164	0.03681
			1165	92.3869	98.1342	80.8666	0.0506		1165	0.03681
			1166	92.4373	98.1526	80.9369	0.05037		1166	0.0368
			1167	92.4874	98.1708	81.0072	0.05014		1167	0.0368
			1168	92.5373	98.1889	81.0774	0.04991		1168	0.03679
			1169	92.587	98.2067	81.1475	0.04968		1169	0.0368
			1170	92.6365	98.2245	81.2176	0.04945		1170	0.03678
			1171	92.6857	98.242	81.2875	0.04923		1171	0.03678
			1172	92.7347	98.2595	81.3574	0.04899		1172	0.03678
			1173	92.7834	98.2767	81.4271	0.04876		1173	0.03678
			1174	92.832	98.2938	81.4968	0.04853		1174	0.03677
			1175	92.8803	98.3107	81.5663	0.0483		1175	0.03676
			1176	92.9283	98.3275	81.6358	0.04807		1176	0.03676
			1177	92.9762	98.3442	81.7052	0.04784		1177	0.03676
			1178	93.0238	98.3606	81.7745	0.04762		1178	0.03675
			1179	93.0712	98.377	81.8436	0.04738		1179	0.03675
			1180	93.1183	98.3932	81.9127	0.04715		1180	0.03674
			1181	93.1653	98.4092	81.9817	0.04693		1181	0.03674
			1182	93.212	98.4251	82.0506	0.04669		1182	0.03674
			1183	93.2584	98.4408	82.1194	0.04647		1183	0.03673
			1184	93.3047	98.4564	82.1881	0.04624		1184	0.03673
			1185	93.3507	98.4719	82.2567	0.04601		1185	0.03672
			1186	93.3965	98.4872	82.3252	0.04578		1186	0.03672
			1187	93.442	98.5023	82.3936	0.04555		1187	0.03671
			1188	93.4873	98.5174	82.4619	0.04532		1188	0.03671
			1189	93.5324	98.5323	82.5301	0.0451		1189	0.03671
			1190	93.5773	98.547	82.5982	0.04487		1190	0.0367
			1191	93.6219	98.5616	82.6662	0.04464		1191	0.03669
			1192	93.6663	98.5761	82.7341	0.04441		1192	0.03669
			1193	93.7105	98.5904	82.8019	0.04419		1193	0.03669
			1194	93.7545	98.6046	82.8695	0.04396		1194	0.03668
			1195	93.7982	98.6187	82.9371	0.04373		1195	0.03668
			1196	93.8417	98.6326	83.0046	0.04351		1196	0.03668
			1197	93.885	98.6465	83.0719	0.04328		1197	0.03667
			1198	93.9281	98.6601	83.1392	0.04306		1198	0.03666
			1199	93.9709	98.6737	83.2063	0.04283		1199	0.03666
			1200	94.0135	98.6871	83.2734	0.0426		1200	0.03666
			1201	94.0559	98.7004	83.3403	0.04238		1201	0.03665
			1202	94.098	98.7136	83.4071	0.04216		1202	0.03665
			1203	94.14	98.7266	83.4738	0.04193		1203	0.03664
			1204	94.1817	98.7395	83.5405	0.04171		1204	0.03664
			1205	94.2232	98.7523	83.6069	0.04148		1205	0.03663
			1206	94.2644	98.765	83.6733	0.04127		1206	0.03663
			1207	94.3055	98.7776	83.7396	0.04103		1207	0.03663
			1208	94.3463	98.79	83.8058	0.04082		1208	0.03662
			1209	94.3869	98.8023	83.8718	0.04059		1209	0.03661
			1210	94.4273	98.8145	83.9377	0.04038		1210	0.03661
			1211	94.4674	98.8266	84.0035	0.04015		1211	0.03661
			1212	94.5073	98.8386	84.0692	0.03993		1212	0.0366
			1213	94.547	98.8504	84.1348	0.03971		1213	0.0366
			1214	94.5865	98.8622	84.2003	0.03949		1214	0.03659
			1215	94.6258	98.8738	84.2656	0.03927		1215	0.03659
			1216	94.6649	98.8853	84.3309	0.03905		1216	0.03658
			1217	94.7037	98.8967	84.396	0.03884		1217	0.03658
			1218	94.7423	98.908	84.461	0.03861		1218	0.03658
			1219	94.7807	98.9192	84.5259	0.0384		1219	0.03657
			1220	94.8189	98.9303	84.5906	0.03818		1220	0.03656
			1221	94.8568	98.9413	84.6553	0.03796		1221	0.03656
			1222	94.8946	98.9521	84.7198	0.03775		1222	0.03655
			1223	94.9321	98.9629	84.7842	0.03753		1223	0.03656
			1224	94.9694	98.9735	84.8485	0.03731		1224	0.03654
			1225	95.0065	98.9841	84.9126	0.0371		1225	0.03654
			1226	95.0434	98.9945	84.9767	0.03689		1226	0.03654
			1227	95.0801	99.0049	85.0406	0.03667		1227	0.03653
			1228	95.1166	99.0151	85.1044	0.03646		1228	0.03653
			1229	95.1528	99.0253	85.168	0.03625		1229	0.03652
			1230	95.1888	99.0353	85.2316	0.03603		1230	0.03651
			1231	95.2246	99.0453	85.295	0.03582		1231	0.03652
			1232	95.2603	99.0551	85.3583	0.03561		1232	0.0365
			1233	95.2957	99.0649	85.4214	0.0354		1233	0.03651
			1234	95.3308	99.0746	85.4845	0.03519		1234	0.03649
			1235	95.3658	99.0841	85.5474	0.03498		1235	0.0365
			1236	95.4006	99.0936	85.6102	0.03478		1236	0.03648
			1237	95.4352	99.103	85.6728	0.03456		1237	0.03649
			1238	95.4695	99.1122	85.7353	0.03436		1238	0.03648
			1239	95.5037	99.1214	85.7977	0.03414		1239	0.03647
			1240	95.5376	99.1305	85.86	0.03395		1240	0.03647
			1241	95.5713	99.1395	85.9221	0.03373		1241	0.03646
			1242	95.6049	99.1485	85.9841	0.03353		1242	0.03646
			1243	95.6382	99.1573	86.046	0.03333		1243	0.03645
			1244	95.6713	99.1661	86.1077	0.03312		1244	0.03645
			1245	95.7043	99.1747	86.1693	0.03292		1245	0.03645
			1246	95.737	99.1833	86.2308	0.03272		1246	0.03643
			1247	95.7695	99.1918	86.2921	0.03251		1247	0.03644
			1248	95.8018	99.2002	86.3533	0.03231		1248	0.03643
			1249	95.8339	99.2085	86.4144	0.03212		1249	0.03642
			1250	95.8658	99.2168	86.4753	0.03191		1250	0.03642
			1251	95.8975	99.2249	86.5361	0.03171		1251	0.03641
			1252	95.929	99.233	86.5967	0.03151		1252	0.03641
			1253	95.9604	99.241	86.6573	0.03132		1253	0.0364
			1254	95.9915	99.2489	86.7176	0.03112		1254	0.0364
			1255	96.0224	99.2567	86.7779	0.03092		1255	0.0364
			1256	96.0531	99.2645	86.838	0.03072		1256	0.03638
			1257	96.0837	99.2722	86.898	0.03053		1257	0.03639
			1258	96.114	99.2798	86.9578	0.03033		1258	0.03638
			1259	96.1441	99.2873	87.0175	0.03014		1259	0.03637
			1260	96.1741	99.2948	87.077	0.02995		1260	0.03637
			1261	96.2038	99.3021	87.1364	0.02975		1261	0.03636
			1262	96.2334	99.3094	87.1957	0.02957		1262	0.03636
			1263	96.2628	99.3167	87.2548	0.02937		1263	0.03635
			1264	96.2919	99.3238	87.3138	0.02918		1264	0.03635
			1265	96.3209	99.3309	87.3726	0.02899		1265	0.03634
			1266	96.3497	99.3379	87.4313	0.0288		1266	0.03634
			1267	96.3783	99.3449	87.4899	0.02861		1267	0.03633
			1268	96.4068	99.3517	87.5483	0.02843		1268	0.03632
			1269	96.435	99.3585	87.6066	0.02824		1269	0.03632
			1270	96.4631	99.3653	87.6647	0.02805		1270	0.03632
			1271	96.4909	99.3719	87.7227	0.02787		1271	0.03631
			1272	96.5186	99.3785	87.7805	0.02768		1272	0.03631
			1273	96.5461	99.3851	87.8381	0.0275		1273	0.0363
			1274	96.5734	99.3915	87.8957	0.02732		1274	0.03629
			1275	96.6006	99.3979	87.9531	0.02713		1275	0.03629
			1276	96.6275	99.4043	88.0103	0.02695		1276	0.03629
			1277	96.6543	99.4105	88.0674	0.02677		1277	0.03627
			1278	96.6809	99.4167	88.1244	0.02659		1278	0.03628
			1279	96.7073	99.4229	88.1811	0.02642		1279	0.03627
			1280	96.7335	99.429	88.2378	0.02623		1280	0.03626
			1281	96.7596	99.435	88.2943	0.02605		1281	0.03626
			1282	96.7854	99.4409	88.3506	0.02588		1282	0.03625
			1283	96.8112	99.4468	88.4068	0.02571		1283	0.03625
			1284	96.8367	99.4527	88.4629	0.02552		1284	0.03624
			1285	96.862	99.4584	88.5188	0.02535		1285	0.03623
			1286	96.8872	99.4642	88.5745	0.02518		1286	0.03623
			1287	96.9122	99.4698	88.6301	0.02501		1287	0.03623
			1288	96.937	99.4754	88.6855	0.02483		1288	0.03622
			1289	96.9617	99.481	88.7408	0.02466		1289	0.03621
			1290	96.9862	99.4865	88.7959	0.02449		1290	0.03621
			1291	97.0105	99.4919	88.8509	0.02432		1291	0.03621
			1292	97.0347	99.4972	88.9057	0.02416		1292	0.03619
			1293	97.0587	99.5026	88.9604	0.02398		1293	0.0362
			1294	97.0825	99.5078	89.0149	0.02382		1294	0.03618
			1295	97.1061	99.5131	89.0693	0.02364		1295	0.03618
			1296	97.1296	99.5182	89.1235	0.02349		1296	0.03618
			1297	97.1529	99.5233	89.1775	0.02332		1297	0.03617
			1298	97.1761	99.5284	89.2314	0.02315		1298	0.03616
			1299	97.1991	99.5334	89.2852	0.02299		1299	0.03616
			1300	97.2219	99.5383	89.3387	0.02283		1300	0.03616
			1301	97.2446	99.5432	89.3922	0.02266		1301	0.03615
			1302	97.2671	99.5481	89.4454	0.02251		1302	0.03614
			1303	97.2894	99.5529	89.4985	0.02234		1303	0.03613
			1304	97.3116	99.5576	89.5515	0.02219		1304	0.03614
			1305	97.3336	99.5623	89.6043	0.02202		1305	0.03612
			1306	97.3555	99.5669	89.6569	0.02187		1306	0.03612
			1307	97.3772	99.5715	89.7094	0.02171		1307	0.03612
			1308	97.3988	99.5761	89.7617	0.02156		1308	0.0361
			1309	97.4202	99.5806	89.8138	0.0214		1309	0.03611
			1310	97.4414	99.5851	89.8658	0.02124		1310	0.03609
			1311	97.4625	99.5895	89.9177	0.02109		1311	0.0361
			1312	97.4834	99.5938	89.9693	0.02094		1312	0.03608
			1313	97.5042	99.5982	90.0208	0.02079		1313	0.03608
			1314	97.5249	99.6024	90.0722	0.02063		1314	0.03608
			1315	97.5453	99.6067	90.1234	0.02049		1315	0.03606
			1316	97.5657	99.6109	90.1744	0.02033		1316	0.03607
			1317	97.5859	99.615	90.2253	0.02019		1317	0.03605
			1318	97.6059	99.6191	90.276	0.02003		1318	0.03605
			1319	97.6258	99.6232	90.3265	0.01989		1319	0.03605
			1320	97.6455	99.6272	90.3769	0.01975		1320	0.03604
			1321	97.6651	99.6312	90.4271	0.01959		1321	0.03603
			1322	97.6846	99.6351	90.4772	0.01945		1322	0.03603
			1323	97.7039	99.639	90.5271	0.01931		1323	0.03602
			1324	97.7231	99.6428	90.5768	0.01917		1324	0.03602
			1325	97.7421	99.6466	90.6264	0.01902		1325	0.03601
			1326	97.7609	99.6504	90.6758	0.01888		1326	0.036
			1327	97.7797	99.6542	90.725	0.01874		1327	0.036
			1328	97.7983	99.6578	90.7741	0.0186		1328	0.036
			1329	97.8167	99.6615	90.823	0.01846		1329	0.03598
			1330	97.8351	99.6651	90.8717	0.01832		1330	0.03598
			1331	97.8533	99.6687	90.9203	0.01819		1331	0.03598
			1332	97.8713	99.6722	90.9687	0.01804		1332	0.03597
			1333	97.8892	99.6757	91.017	0.01791		1333	0.03596
			1334	97.907	99.6792	91.0651	0.01778		1334	0.03596
			1335	97.9246	99.6826	91.113	0.01764		1335	0.03595
			1336	97.9421	99.686	91.1607	0.01751		1336	0.03594
			1337	97.9595	99.6894	91.2083	0.01737		1337	0.03594
			1338	97.9767	99.6927	91.2557	0.01724		1338	0.03594
			1339	97.9939	99.696	91.303	0.01711		1339	0.03592
			1340	98.0108	99.6993	91.3501	0.01698		1340	0.03592
			1341	98.0277	99.7025	91.397	0.01686		1341	0.03592
			1342	98.0444	99.7057	91.4438	0.01672		1342	0.03591
			1343	98.061	99.7088	91.4904	0.01659		1343	0.0359
			1344	98.0775	99.712	91.5368	0.01647		1344	0.0359
			1345	98.0938	99.715	91.583	0.01633		1345	0.03589
			1346	98.11	99.7181	91.6291	0.01622		1346	0.03588
			1347	98.1261	99.7211	91.675	0.01609		1347	0.03588
			1348	98.1421	99.7241	91.7208	0.01596		1348	0.03587
			1349	98.1579	99.7271	91.7664	0.01584		1349	0.03587
			1350	98.1736	99.73	91.8118	0.01572		1350	0.03586
			1351	98.1892	99.7329	91.8571	0.01559		1351	0.03585
			1352	98.2047	99.7358	91.9021	0.01547		1352	0.03585
			1353	98.2201	99.7386	91.9471	0.01536		1353	0.03584
			1354	98.2353	99.7414	91.9918	0.01523		1354	0.03584
			1355	98.2504	99.7442	92.0364	0.01512		1355	0.03583
			1356	98.2654	99.7469	92.0808	0.01499		1356	0.03582
			1357	98.2803	99.7497	92.125	0.01488		1357	0.03582
			1358	98.295	99.7523	92.1691	0.01476		1358	0.03581
			1359	98.3097	99.755	92.213	0.01465		1359	0.0358
			1360	98.3242	99.7576	92.2568	0.01453		1360	0.0358
			1361	98.3386	99.7602	92.3003	0.01442		1361	0.03579
			1362	98.3529	99.7628	92.3437	0.0143		1362	0.03579
			1363	98.3671	99.7654	92.387	0.01419		1363	0.03577
			1364	98.3812	99.7679	92.43	0.01407		1364	0.03578
			1365	98.3952	99.7704	92.4729	0.01397		1365	0.03576
			1366	98.409	99.7729	92.5157	0.01385		1366	0.03576
			1367	98.4228	99.7753	92.5583	0.01375		1367	0.03576
			1368	98.4364	99.7777	92.6006	0.01363		1368	0.03574
			1369	98.4499	99.7801	92.6429	0.01353		1369	0.03574
			1370	98.4634	99.7825	92.6849	0.01342		1370	0.03574
			1371	98.4767	99.7848	92.7268	0.01331		1371	0.03573
			1372	98.4899	99.7871	92.7686	0.01321		1372	0.03572
			1373	98.503	99.7894	92.8101	0.0131		1373	0.03571
			1374	98.516	99.7917	92.8515	0.01299		1374	0.03571
			1375	98.5289	99.7939	92.8927	0.01289		1375	0.0357
			1376	98.5416	99.7962	92.9338	0.01279		1376	0.0357
			1377	98.5543	99.7984	92.9746	0.01268		1377	0.03569
			1378	98.5669	99.8005	93.0154	0.01258		1378	0.03568
			1379	98.5794	99.8027	93.0559	0.01248		1379	0.03568
			1380	98.5918	99.8048	93.0963	0.01238		1380	0.03567
			1381	98.604	99.8069	93.1365	0.01228		1381	0.03566
			1382	98.6162	99.809	93.1766	0.01218		1382	0.03566
			1383	98.6283	99.8111	93.2164	0.01208		1383	0.03565
			1384	98.6403	99.8131	93.2562	0.01198		1384	0.03564
			1385	98.6522	99.8151	93.2957	0.01189		1385	0.03564
			1386	98.6639	99.8171	93.3351	0.01178		1386	0.03563
			1387	98.6757	99.8191	93.3743	0.0117		1387	0.03562
			1388	98.6872	99.821	93.4133	0.01159		1388	0.03562
			1389	98.6987	99.823	93.4522	0.0115		1389	0.03561
			1390	98.7101	99.8249	93.4909	0.01141		1390	0.0356
			1391	98.7215	99.8268	93.5295	0.01132		1391	0.0356
			1392	98.7327	99.8286	93.5679	0.01122		1392	0.03559
			1393	98.7438	99.8305	93.6061	0.01113		1393	0.03559
			1394	98.7549	99.8323	93.6441	0.01104		1394	0.03557
			1395	98.7658	99.8341	93.682	0.01094		1395	0.03557
			1396	98.7767	99.8359	93.7197	0.01086		1396	0.03557
			1397	98.7874	99.8377	93.7572	0.01077		1397	0.03556
			1398	98.7981	99.8394	93.7946	0.01068		1398	0.03555
			1399	98.8087	99.8412	93.8319	0.01059		1399	0.03554
			1400	98.8192	99.8429	93.8689	0.0105		1400	0.03554
			1401	98.8296	99.8446	93.9058	0.01042		1401	0.03553
			1402	98.84	99.8463	93.9425	0.01033		1402	0.03552
			1403	98.8502	99.8479	93.9791	0.01025		1403	0.03552
			1404	98.8603	99.8496	94.0155	0.01015		1404	0.03551
			1405	98.8704	99.8512	94.0517	0.01008		1405	0.0355
			1406	98.8804	99.8528	94.0878	0.00999		1406	0.0355
			1407	98.8903	99.8544	94.1237	0.00991		1407	0.03549
			1408	98.9001	99.856	94.1594	0.00982		1408	0.03548
			1409	98.9099	99.8576	94.195	0.00975		1409	0.03547
			1410	98.9196	99.8591	94.2304	0.00966		1410	0.03547
			1411	98.9291	99.8606	94.2656	0.00958		1411	0.03546
			1412	98.9386	99.8621	94.3007	0.0095		1412	0.03546
			1413	98.9481	99.8636	94.3357	0.00942		1413	0.03545
			1414	98.9574	99.8651	94.3704	0.00935		1414	0.03544
			1415	98.9667	99.8666	94.405	0.00926		1415	0.03543
			1416	98.9759	99.868	94.4394	0.00919		1416	0.03543
			1417	98.985	99.8694	94.4737	0.00911		1417	0.03542
			1418	98.994	99.8709	94.5078	0.00903		1418	0.03541
			1419	99.003	99.8722	94.5418	0.00896		1419	0.03541
			1420	99.0118	99.8736	94.5756	0.00888		1420	0.0354
			1421	99.0206	99.875	94.6092	0.0088		1421	0.03539
			1422	99.0294	99.8764	94.6427	0.00873		1422	0.03539
			1423	99.038	99.8777	94.676	0.00866		1423	0.03537
			1424	99.0466	99.879	94.7092	0.00859		1424	0.03537
			1425	99.0551	99.8803	94.7421	0.00851		1425	0.03537
			1426	99.0636	99.8816	94.775	0.00844		1426	0.03536
			1427	99.0719	99.8829	94.8077	0.00837		1427	0.03535
			1428	99.0802	99.8842	94.8402	0.00829		1428	0.03534
			1429	99.0885	99.8854	94.8725	0.00823		1429	0.03533
			1430	99.0966	99.8867	94.9047	0.00815		1430	0.03533
			1431	99.1047	99.8879	94.9368	0.00809		1431	0.03532
			1432	99.1127	99.8891	94.9687	0.00802		1432	0.03532
			1433	99.1207	99.8903	95.0004	0.00795		1433	0.03531
			1434	99.1286	99.8915	95.032	0.00788		1434	0.0353
			1435	99.1364	99.8927	95.0634	0.00782		1435	0.03529
			1436	99.1441	99.8939	95.0946	0.00774		1436	0.03528
			1437	99.1518	99.895	95.1257	0.00769		1437	0.03528
			1438	99.1594	99.8962	95.1567	0.00761		1438	0.03527
			1439	99.167	99.8973	95.1875	0.00755		1439	0.03527
			1440	99.1744	99.8984	95.2181	0.00749		1440	0.03525
			1441	99.1819	99.8995	95.2486	0.00742		1441	0.03525
			1442	99.1892	99.9006	95.2789	0.00736		1442	0.03524
			1443	99.1965	99.9017	95.3091	0.00729		1443	0.03524
			1444	99.2037	99.9027	95.3392	0.00723		1444	0.03523
			1445	99.2109	99.9038	95.369	0.00717		1445	0.03522
			1446	99.218	99.9048	95.3987	0.00711		1446	0.03521
			1447	99.2251	99.9059	95.4283	0.00705		1447	0.03521
			1448	99.2321	99.9069	95.4577	0.00698		1448	0.03519
			1449	99.239	99.9079	95.487	0.00693		1449	0.03519
			1450	99.2459	99.9089	95.5161	0.00686		1450	0.03519
			1451	99.2527	99.9099	95.5451	0.00681		1451	0.03517
			1452	99.2594	99.9109	95.5739	0.00675		1452	0.03517
			1453	99.2661	99.9118	95.6025	0.00668		1453	0.03516
			1454	99.2727	99.9128	95.631	0.00664		1454	0.03516
			1455	99.2793	99.9137	95.6594	0.00657		1455	0.03514
			1456	99.2858	99.9147	95.6876	0.00652		1456	0.03514
			1457	99.2923	99.9156	95.7157	0.00645		1457	0.03513
			1458	99.2987	99.9165	95.7436	0.00641		1458	0.03513
			1459	99.305	99.9174	95.7714	0.00635		1459	0.03511
			1460	99.3113	99.9183	95.799	0.00629		1460	0.03511
			1461	99.3176	99.9192	95.8264	0.00624		1461	0.03511
			1462	99.3237	99.9201	95.8538	0.00618		1462	0.03509
			1463	99.3299	99.921	95.881	0.00613		1463	0.03509
			1464	99.3359	99.9218	95.908	0.00608		1464	0.03507
			1465	99.342	99.9227	95.9349	0.00602		1465	0.03508
			1466	99.3479	99.9235	95.9616	0.00597		1466	0.03506
			1467	99.3539	99.9244	95.9882	0.00592		1467	0.03506
			1468	99.3597	99.9252	96.0147	0.00586		1468	0.03504
			1469	99.3655	99.926	96.041	0.00582		1469	0.03504
			1470	99.3713	99.9268	96.0672	0.00576		1470	0.03504
			1471	99.377	99.9276	96.0932	0.00572		1471	0.03502
			1472	99.3827	99.9284	96.1191	0.00566		1472	0.03502
			1473	99.3883	99.9292	96.1449	0.00562		1473	0.03501
			1474	99.3939	99.9299	96.1705	0.00556		1474	0.035
			1475	99.3994	99.9307	96.1959	0.00552		1475	0.035
			1476	99.4048	99.9314	96.2212	0.00546		1476	0.03499
			1477	99.4103	99.9322	96.2464	0.00542		1477	0.03498
			1478	99.4156	99.9329	96.2715	0.00537		1478	0.03497
			1479	99.421	99.9337	96.2964	0.00533		1479	0.03496
			1480	99.4262	99.9344	96.3212	0.00528		1480	0.03496
			1481	99.4315	99.9351	96.3458	0.00523		1481	0.03495
			1482	99.4367	99.9358	96.3703	0.00518		1482	0.03494
			1483	99.4418	99.9365	96.3946	0.00514		1483	0.03493
			1484	99.4469	99.9372	96.4188	0.00509		1484	0.03493
			1485	99.4519	99.9379	96.4429	0.00505		1485	0.03491
			1486	99.4569	99.9386	96.4669	0.00501		1486	0.03491
			1487	99.4619	99.9392	96.4907	0.00496		1487	0.0349
			1488	99.4668	99.9399	96.5143	0.00491		1488	0.0349
			1489	99.4717	99.9405	96.5379	0.00487		1489	0.03488
			1490	99.4765	99.9412	96.5613	0.00483		1490	0.03488
			1491	99.4813	99.9418	96.5846	0.00479		1491	0.03487
			1492	99.486	99.9425	96.6077	0.00474		1492	0.03487
			1493	99.4908	99.9431	96.6307	0.00471		1493	0.03485
			1494	99.4954	99.9437	96.6536	0.00466		1494	0.03485
			1495	99.5	99.9443	96.6763	0.00461		1495	0.03483
			1496	99.5046	99.9449	96.6989	0.00458		1496	0.03483
			1497	99.5091	99.9455	96.7214	0.00454		1497	0.03483
			1498	99.5136	99.9461	96.7438	0.0045		1498	0.03481
			1499	99.5181	99.9467	96.766	0.00445		1499	0.03481
			1500	99.5225	99.9473	96.7881	0.00442		1500	0.0348
			1501	99.5269	99.9479	96.8101	0.00438		1501	0.03479
			1502	99.5312	99.9484	96.8319	0.00433		1502	0.03478
			1503	99.5355	99.949	96.8536	0.0043		1503	0.03477
			1504	99.5398	99.9495	96.8752	0.00427		1504	0.03477
			1505	99.544	99.9501	96.8966	0.00422		1505	0.03476
			1506	99.5482	99.9506	96.918	0.00419		1506	0.03475
			1507	99.5523	99.9512	96.9392	0.00414		1507	0.03474
			1508	99.5564	99.9517	96.9603	0.00411		1508	0.03474
			1509	99.5605	99.9522	96.9812	0.00408		1509	0.03472
			1510	99.5646	99.9528	97.002	0.00404		1510	0.03472
			1511	99.5686	99.9533	97.0227	0.004		1511	0.03471
			1512	99.5725	99.9538	97.0433	0.00396		1512	0.0347
			1513	99.5765	99.9543	97.0638	0.00394		1513	0.03469
			1514	99.5804	99.9548	97.0841	0.00389		1514	0.03469
			1515	99.5842	99.9553	97.1043	0.00386		1515	0.03468
			1516	99.588	99.9558	97.1244	0.00383		1516	0.03466
			1517	99.5918	99.9562	97.1444	0.00379		1517	0.03466
			1518	99.5956	99.9567	97.1642	0.00376		1518	0.03466
			1519	99.5993	99.9572	97.184	0.00372		1519	0.03464
			1520	99.603	99.9577	97.2036	0.00369		1520	0.03464
			1521	99.6067	99.9581	97.2231	0.00366		1521	0.03462
			1522	99.6103	99.9586	97.2425	0.00362		1522	0.03462
			1523	99.6139	99.959	97.2617	0.00359		1523	0.03461
			1524	99.6174	99.9595	97.2809	0.00356		1524	0.03461
			1525	99.621	99.9599	97.2999	0.00353		1525	0.03459
			1526	99.6245	99.9604	97.3188	0.00349		1526	0.03459
			1527	99.6279	99.9608	97.3376	0.00347		1527	0.03457
			1528	99.6314	99.9612	97.3563	0.00343		1528	0.03457
			1529	99.6348	99.9616	97.3748	0.0034		1529	0.03456
			1530	99.6381	99.9621	97.3933	0.00337		1530	0.03456
			1531	99.6415	99.9625	97.4116	0.00334		1531	0.03454
			1532	99.6448	99.9629	97.4298	0.00331		1532	0.03453
			1533	99.6481	99.9633	97.448	0.00328		1533	0.03453
			1534	99.6513	99.9637	97.4659	0.00325		1534	0.03452
			1535	99.6545	99.9641	97.4838	0.00323		1535	0.03451
			1536	99.6577	99.9645	97.5016	0.00319		1536	0.0345
			1537	99.6609	99.9649	97.5193	0.00316		1537	0.03449
			1538	99.664	99.9652	97.5368	0.00314		1538	0.03449
			1539	99.6671	99.9656	97.5543	0.0031		1539	0.03448
			1540	99.6702	99.966	97.5716	0.00308		1540	0.03446
			1541	99.6733	99.9664	97.5888	0.00305		1541	0.03446
			1542	99.6763	99.9667	97.6059	0.00302		1542	0.03445
			1543	99.6793	99.9671	97.623	0.003		1543	0.03444
			1544	99.6822	99.9675	97.6398	0.00297		1544	0.03444
			1545	99.6852	99.9678	97.6566	0.00294		1545	0.03442
			1546	99.6881	99.9682	97.6733	0.00291		1546	0.03442
			1547	99.691	99.9685	97.6899	0.00289		1547	0.03441
			1548	99.6938	99.9689	97.7064	0.00286		1548	0.0344
			1549	99.6967	99.9692	97.7228	0.00284		1549	0.03439
			1550	99.6995	99.9695	97.739	0.00281		1550	0.03438
			1551	99.7023	99.9699	97.7552	0.00278		1551	0.03437
			1552	99.705	99.9702	97.7713	0.00276		1552	0.03436
			1553	99.7078	99.9705	97.7872	0.00274		1553	0.03436
			1554	99.7105	99.9708	97.8031	0.00271		1554	0.03435
			1555	99.7132	99.9712	97.8188	0.00268		1555	0.03433
			1556	99.7158	99.9715	97.8345	0.00266		1556	0.03433
			1557	99.7185	99.9718	97.8501	0.00264		1557	0.03432
			1558	99.7211	99.9721	97.8655	0.00261		1558	0.03432
			1559	99.7237	99.9724	97.8809	0.00259		1559	0.0343
			1560	99.7262	99.9727	97.8961	0.00256		1560	0.03429
			1561	99.7288	99.973	97.9113	0.00254		1561	0.03429
			1562	99.7313	99.9733	97.9263	0.00252		1562	0.03428
			1563	99.7338	99.9736	97.9413	0.0025		1563	0.03426
			1564	99.7363	99.9739	97.9562	0.00247		1564	0.03426
			1565	99.7387	99.9742	97.9709	0.00245		1565	0.03425
			1566	99.7411	99.9744	97.9856	0.00243		1566	0.03424
			1567	99.7435	99.9747	98.0002	0.0024		1567	0.03424
			1568	99.7459	99.975	98.0147	0.00238		1568	0.03422
			1569	99.7483	99.9753	98.029	0.00237		1569	0.03421
			1570	99.7506	99.9755	98.0433	0.00234		1570	0.03421
			1571	99.7529	99.9758	98.0575	0.00231		1571	0.0342
			1572	99.7552	99.9761	98.0716	0.0023		1572	0.03418
			1573	99.7575	99.9763	98.0857	0.00228		1573	0.03418
			1574	99.7598	99.9766	98.0996	0.00225		1574	0.03417
			1575	99.762	99.9768	98.1134	0.00224		1575	0.03416
			1576	99.7642	99.9771	98.1271	0.00221		1576	0.03416
			1577	99.7664	99.9774	98.1408	0.00219		1577	0.03414
			1578	99.7686	99.9776	98.1543	0.00218		1578	0.03413
			1579	99.7707	99.9779	98.1678	0.00215		1579	0.03413
			1580	99.7729	99.9781	98.1812	0.00214		1580	0.03411
			1581	99.775	99.9783	98.1945	0.00211		1581	0.03411
			1582	99.7771	99.9786	98.2077	0.0021		1582	0.0341
			1583	99.7792	99.9788	98.2208	0.00207		1583	0.03408
			1584	99.7812	99.979	98.2338	0.00206		1584	0.03408
			1585	99.7833	99.9793	98.2467	0.00204		1585	0.03407
			1586	99.7853	99.9795	98.2596	0.00202		1586	0.03407
			1587	99.7873	99.9797	98.2724	0.002		1587	0.03405
			1588	99.7893	99.9799	98.285	0.00198		1588	0.03404
			1589	99.7912	99.9801	98.2976	0.00196		1589	0.03403
			1590	99.7932	99.9804	98.3101	0.00195		1590	0.03403
			1591	99.7951	99.9806	98.3226	0.00193		1591	0.03401
			1592	99.797	99.9808	98.3349	0.00191		1592	0.03401
			1593	99.7989	99.981	98.3471	0.00189		1593	0.034
			1594	99.8008	99.9812	98.3593	0.00188		1594	0.03398
			1595	99.8026	99.9814	98.3714	0.00186		1595	0.03398
			1596	99.8045	99.9816	98.3834	0.00184		1596	0.03397
			1597	99.8063	99.9818	98.3954	0.00182		1597	0.03396
			1598	99.8081	99.982	98.4072	0.00181		1598	0.03395
			1599	99.8099	99.9822	98.419	0.00179		1599	0.03394
			1600	99.8117	99.9824	98.4307	0.00177		1600	0.03393
									1601	0.03393
									1602	0.03391
									1603	0.0339
									1604	0.0339
									1605	0.03388
									1606	0.03388
									1607	0.03386
									1608	0.03386
									1609	0.03385
									1610	0.03384
									1611	0.03382
									1612	0.03382
									1613	0.03381
									1614	0.0338
									1615	0.03379
									1616	0.03378
									1617	0.03377
									1618	0.03377
									1619	0.03375
									1620	0.03374
									1621	0.03373
									1622	0.03373
									1623	0.03371
									1624	0.0337
									1625	0.0337
									1626	0.03368
									1627	0.03368
									1628	0.03366
									1629	0.03366
									1630	0.03365
									1631	0.03363
									1632	0.03363
									1633	0.03362
									1634	0.0336
									1635	0.0336
									1636	0.03359
									1637	0.03357
									1638	0.03357
									1639	0.03356
									1640	0.03355
									1641	0.03354
									1642	0.03352
									1643	0.03352
									1644	0.03351
									1645	0.0335
									1646	0.03349
									1647	0.03348
									1648	0.03346
									1649	0.03346
									1650	0.03345
									1651	0.03344
									1652	0.03343
									1653	0.03342
									1654	0.03341
									1655	0.03339
									1656	0.03339
									1657	0.03338
									1658	0.03337
									1659	0.03336
									1660	0.03335
									1661	0.03333
									1662	0.03333
									1663	0.03332
									1664	0.03331
									1665	0.03329
									1666	0.03329
									1667	0.03328
									1668	0.03326
									1669	0.03326
									1670	0.03325
									1671	0.03323
									1672	0.03323
									1673	0.03321
									1674	0.03321
									1675	0.03319
									1676	0.03319
									1677	0.03317
									1678	0.03316
									1679	0.03316
									1680	0.03314
									1681	0.03313
									1682	0.03312
									1683	0.03311
									1684	0.0331
									1685	0.03309
									1686	0.03308
									1687	0.03307
									1688	0.03306
									1689	0.03305
									1690	0.03304
									1691	0.03303
									1692	0.03301
									1693	0.03301
									1694	0.033
									1695	0.03298
									1696	0.03297
									1697	0.03297
									1698	0.03295
									1699	0.03294
									1700	0.03294
									1701	0.03292
									1702	0.03291
									1703	0.0329
									1704	0.03289
									1705	0.03287
									1706	0.03287
									1707	0.03286
									1708	0.03284
									1709	0.03284
									1710	0.03282
									1711	0.03282
									1712	0.0328
									1713	0.03279
									1714	0.03278
									1715	0.03277
									1716	0.03276
									1717	0.03275
									1718	0.03274
									1719	0.03273
									1720	0.03271
									1721	0.03271
									1722	0.03269
									1723	0.03268
									1724	0.03267
									1725	0.03266
									1726	0.03265
									1727	0.03264
									1728	0.03263
									1729	0.03262
									1730	0.0326
									1731	0.0326
									1732	0.03258
									1733	0.03257
									1734	0.03256
									1735	0.03255
									1736	0.03254
									1737	0.03253
									1738	0.03251
									1739	0.03251
									1740	0.03249
									1741	0.03249
									1742	0.03247
									1743	0.03246
									1744	0.03245
									1745	0.03243
									1746	0.03243
									1747	0.03242
									1748	0.0324
									1749	0.03239
									1750	0.03238
									1751	0.03237
									1752	0.03236
									1753	0.03235
									1754	0.03233
									1755	0.03233
									1756	0.03231
									1757	0.0323
									1758	0.03229
									1759	0.03228
									1760	0.03227
									1761	0.03225
									1762	0.03225
									1763	0.03223
									1764	0.03222
									1765	0.03221
									1766	0.0322
									1767	0.03218
									1768	0.03218
									1769	0.03216
									1770	0.03215
									1771	0.03214
									1772	0.03213
									1773	0.03212
									1774	0.0321
									1775	0.03209
									1776	0.03208
									1777	0.03207
									1778	0.03206
									1779	0.03205
									1780	0.03203
									1781	0.03202
									1782	0.03202
									1783	0.03199
									1784	0.03199
									1785	0.03198
									1786	0.03196
									1787	0.03195
									1788	0.03194
									1789	0.03193
									1790	0.03192
									1791	0.0319
									1792	0.03189
									1793	0.03188
									1794	0.03187
									1795	0.03186
									1796	0.03184
									1797	0.03183
									1798	0.03183
									1799	0.0318
									1800	0.0318
									1801	0.03178
									1802	0.03178
									1803	0.03176
									1804	0.03175
									1805	0.03173
									1806	0.03173
									1807	0.03171
									1808	0.0317
									1809	0.03168
									1810	0.03168
									1811	0.03166
									1812	0.03165
									1813	0.03164
									1814	0.03163
									1815	0.03161
									1816	0.03161
									1817	0.03159
									1818	0.03157
									1819	0.03157
									1820	0.03155
									1821	0.03154
									1822	0.03153
									1823	0.03152
									1824	0.0315
									1825	0.03149
									1826	0.03148
									1827	0.03147
									1828	0.03145
									1829	0.03145
									1830	0.03143
									1831	0.03141
									1832	0.03141
									1833	0.03139
									1834	0.03138
									1835	0.03137
									1836	0.03135
									1837	0.03134
									1838	0.03133
									1839	0.03132
									1840	0.0313
									1841	0.0313
									1842	0.03128
									1843	0.03126
									1844	0.03126
									1845	0.03124
									1846	0.03123
									1847	0.03121
									1848	0.03121
									1849	0.03119
									1850	0.03118
									1851	0.03116
									1852	0.03115
									1853	0.03114
									1854	0.03113
									1855	0.03112
									1856	0.0311
									1857	0.03109
									1858	0.03107
									1859	0.03107
									1860	0.03105
									1861	0.03103
									1862	0.03103
									1863	0.03101
									1864	0.031
									1865	0.03099
									1866	0.03097
									1867	0.03096
									1868	0.03095
									1869	0.03093
									1870	0.03092
									1871	0.03091
									1872	0.0309
									1873	0.03088
									1874	0.03087
									1875	0.03086
									1876	0.03084
									1877	0.03083
									1878	0.03082
									1879	0.0308
									1880	0.03079
									1881	0.03078
									1882	0.03077
									1883	0.03075
									1884	0.03074
									1885	0.03072
									1886	0.03072
									1887	0.0307
									1888	0.03068
									1889	0.03067
									1890	0.03066
									1891	0.03065
									1892	0.03063
									1893	0.03062
									1894	0.03061
									1895	0.03059
									1896	0.03058
									1897	0.03057
									1898	0.03055
									1899	0.03054
									1900	0.03053
									1901	0.03051
									1902	0.0305
									1903	0.03049
									1904	0.03047
									1905	0.03046
									1906	0.03045
									1907	0.03043
									1908	0.03042
									1909	0.03041
									1910	0.03039
									1911	0.03038
									1912	0.03037
									1913	0.03035
									1914	0.03034
									1915	0.03032
									1916	0.03031
									1917	0.0303
									1918	0.03028
									1919	0.03028
									1920	0.03025
									1921	0.03025
									1922	0.03023
									1923	0.03021
									1924	0.0302
									1925	0.03019
									1926	0.03018
									1927	0.03016
									1928	0.03015
									1929	0.03013
									1930	0.03012
									1931	0.03011
									1932	0.03009
									1933	0.03008
									1934	0.03006
									1935	0.03006
									1936	0.03003
									1937	0.03003
									1938	0.03001
									1939	0.02999
									1940	0.02999
									1941	0.02996
									1942	0.02996
									1943	0.02994
									1944	0.02993
									1945	0.02991
									1946	0.0299
									1947	0.02988
									1948	0.02987
									1949	0.02986
									1950	0.02984
									1951	0.02983
									1952	0.02982
									1953	0.0298
									1954	0.02978
									1955	0.02978
									1956	0.02976
									1957	0.02974
									1958	0.02973
									1959	0.02972
									1960	0.0297
									1961	0.02969
									1962	0.02967
									1963	0.02966
									1964	0.02965
									1965	0.02963
									1966	0.02962
									1967	0.0296
									1968	0.02959
									1969	0.02957
									1970	0.02956
									1971	0.02955
									1972	0.02953
									1973	0.02952
									1974	0.0295
									1975	0.02949
									1976	0.02948
									1977	0.02946
									1978	0.02944
									1979	0.02944
									1980	0.02941
									1981	0.02941
									1982	0.02938
									1983	0.02938
									1984	0.02936
									1985	0.02934
									1986	0.02933
									1987	0.02932
									1988	0.0293
									1989	0.02929
									1990	0.02927
									1991	0.02926
									1992	0.02925
									1993	0.02923
									1994	0.02921
									1995	0.0292
									1996	0.02919
									1997	0.02917
									1998	0.02916
									1999	0.02914
[truncated: 1,601 more rows]

## Sheet: Fig.5 a, b
t / s	p_A / %	Std. Dev. p_A	t/s	predicted p_A	predicted p_A max	predicted p_A min	predicted dp/dt
45	28.38	0.05	1	0.48641	0.5611	0.41692	0.48641
90	55.23	2.87	2	0.97395	1.12371	0.83468	0.48754
135	80.92	4.04	3	1.46264	1.68783	1.25327	0.48869
			4	1.95246	2.25348	1.6727	0.48982
			5	2.44344	2.82065	2.09298	0.49098
			6	2.93555	3.38935	2.51409	0.49211
			7	3.42882	3.95958	2.93605	0.49327
			8	3.92324	4.53134	3.35886	0.49442
			9	4.41881	5.10464	3.78251	0.49557
			10	4.91554	5.67947	4.20701	0.49673
			11	5.41342	6.25585	4.63235	0.49788
			12	5.91246	6.83376	5.05855	0.49904
			13	6.41266	7.41322	5.48559	0.5002
			14	6.91401	7.99422	5.91349	0.50135
			15	7.41653	8.57677	6.34224	0.50252
			16	7.92021	9.16086	6.77184	0.50368
			17	8.42505	9.7465	7.20229	0.50484
			18	8.93105	10.3337	7.6336	0.506
			19	9.43822	10.9224	8.06576	0.50717
			20	9.94655	11.5127	8.49878	0.50833
			21	10.456	12.1045	8.93265	0.5095
			22	10.9667	12.6979	9.36738	0.51066
			23	11.4785	13.2928	9.80296	0.51182
			24	11.9915	13.8893	10.2394	0.51299
			25	12.5057	14.4873	10.6767	0.51414
			26	13.021	15.0868	11.1148	0.51531
			27	13.5374	15.6879	11.5539	0.51647
			28	14.0551	16.2905	11.9937	0.51764
			29	14.5739	16.8946	12.4344	0.51878
			30	15.0938	17.5003	12.876	0.51995
			31	15.6149	18.1075	13.3184	0.5211
			32	16.1372	18.7162	13.7617	0.52225
			33	16.6606	19.3264	14.2058	0.52341
			34	17.1851	19.9381	14.6508	0.52455
			35	17.7108	20.5512	15.0966	0.52569
			36	18.2376	21.1659	15.5433	0.52684
			37	18.7656	21.7821	15.9909	0.52797
			38	19.2947	22.3997	16.4392	0.52911
			39	19.825	23.0188	16.8884	0.53024
			40	20.3563	23.6394	17.3385	0.53136
			41	20.8888	24.2614	17.7894	0.53249
			42	21.4224	24.8848	18.2412	0.5336
			43	21.9571	25.5096	18.6937	0.53471
			44	22.493	26.1358	19.1471	0.53582
			45	23.0299	26.7634	19.6014	0.53691
			46	23.5679	27.3924	20.0565	0.538
			47	24.107	28.0228	20.5124	0.53909
			48	24.6471	28.6545	20.9691	0.54017
			49	25.1884	29.2875	21.4266	0.54124
			50	25.7307	29.9218	21.885	0.54229
			51	26.274	30.5574	22.3442	0.54335
			52	26.8184	31.1943	22.8041	0.54439
			53	27.3638	31.8324	23.2649	0.54543
			54	27.9103	32.4718	23.7265	0.54644
			55	28.4577	33.1123	24.1889	0.54746
			56	29.0062	33.754	24.6521	0.54846
			57	29.5556	34.3969	25.1161	0.54945
			58	30.1061	35.0408	25.5808	0.55043
			59	30.6575	35.6859	26.0463	0.55139
			60	31.2098	36.332	26.5126	0.55233
			61	31.7631	36.9791	26.9796	0.55328
			62	32.3173	37.6272	27.4475	0.55419
			63	32.8723	38.2763	27.916	0.5551
			64	33.4283	38.9263	28.3853	0.55598
			65	33.9852	39.5772	28.8554	0.55686
			66	34.5429	40.2289	29.3261	0.55771
			67	35.1014	40.8814	29.7976	0.55854
			68	35.6608	41.5346	30.2699	0.55936
			69	36.221	42.1886	30.7428	0.56016
			70	36.7819	42.8432	31.2164	0.56093
			71	37.3436	43.4984	31.6907	0.56168
			72	37.906	44.1542	32.1656	0.56241
			73	38.4691	44.8105	32.6413	0.56312
			74	39.0329	45.4672	33.1176	0.5638
			75	39.5974	46.1244	33.5945	0.56446
			76	40.1624	46.7818	34.0721	0.56508
			77	40.7281	47.4396	34.5504	0.56569
			78	41.2944	48.0975	35.0292	0.56627
			79	41.8612	48.7556	35.5086	0.56681
			80	42.4285	49.4137	35.9886	0.56732
			81	42.9963	50.0718	36.4692	0.56781
			82	43.5646	50.7299	36.9504	0.56825
			83	44.1333	51.3878	37.4321	0.56868
			84	44.7023	52.0454	37.9143	0.56905
			85	45.2717	52.7028	38.3971	0.5694
			86	45.8414	53.3597	38.8804	0.56971
			87	46.4114	54.0161	39.3641	0.56998
			88	46.9816	54.672	39.8484	0.5702
			89	47.552	55.3271	40.333	0.5704
			90	48.1225	55.9815	40.8182	0.57054
			91	48.6932	56.6351	41.3037	0.57064
			92	49.2639	57.2876	41.7896	0.57069
			93	49.8346	57.9391	42.276	0.57071
			94	50.4053	58.5894	42.7626	0.57067
			95	50.9758	59.2383	43.2497	0.57057
			96	51.5463	59.8859	43.737	0.57044
			97	52.1165	60.5319	44.2247	0.57025
			98	52.6865	61.1763	44.7126	0.57
			99	53.2562	61.8189	45.2007	0.56969
			100	53.8255	62.4596	45.6892	0.56934
			101	54.3945	63.0983	46.1778	0.56892
			102	54.9629	63.7348	46.6666	0.56844
			103	55.5308	64.369	47.1555	0.5679
			104	56.0981	65.0008	47.6446	0.56729
			105	56.6647	65.63	48.1338	0.56663
			106	57.2306	66.2565	48.623	0.56589
			107	57.7957	66.8801	49.1123	0.56508
			108	58.3599	67.5007	49.6016	0.56421
			109	58.9232	68.1182	50.0909	0.56326
			110	59.4854	68.7324	50.5802	0.56223
			111	60.0465	69.3431	51.0694	0.56114
			112	60.6065	69.9502	51.5585	0.55997
			113	61.1652	70.5536	52.0474	0.55872
			114	61.7226	71.153	52.5362	0.55738
			115	62.2786	71.7484	53.0247	0.55597
			116	62.8331	72.3395	53.513	0.55447
			117	63.3859	72.9262	54.001	0.55288
			118	63.9372	73.5083	54.4887	0.55122
			119	64.4866	74.0858	54.9761	0.54946
			120	65.0342	74.6583	55.463	0.54761
			121	65.5799	75.2258	55.9495	0.54567
			122	66.1235	75.7881	56.4355	0.54365
			123	66.665	76.3451	56.921	0.54151
			124	67.2044	76.8965	57.406	0.5393
			125	67.7413	77.4423	57.8903	0.53698
			126	68.2759	77.9822	58.374	0.53457
			127	68.808	78.5162	58.857	0.53205
			128	69.3374	79.0441	59.3392	0.52944
			129	69.8641	79.5657	59.8207	0.52673
			130	70.388	80.0808	60.3013	0.52392
			131	70.909	80.5895	60.781	0.52099
			132	71.427	81.0914	61.2598	0.51798
			133	71.9419	81.5866	61.7375	0.51485
			134	72.4535	82.0748	62.2143	0.51163
			135	72.9618	82.5559	62.69	0.5083
			136	73.4667	83.0299	63.1645	0.50486
			137	73.968	83.4966	63.6378	0.50131
			138	74.4656	83.956	64.1098	0.49768
			139	74.9596	84.4078	64.5806	0.49392
			140	75.4496	84.8521	65.0499	0.49007
			141	75.9357	85.2887	65.5179	0.48612
			142	76.4178	85.7177	65.9843	0.48205
			143	76.8957	86.1388	66.4493	0.47789
			144	77.3693	86.552	66.9126	0.47363
			145	77.8386	86.9574	67.3742	0.46927
			146	78.3034	87.3548	67.8341	0.46481
			147	78.7636	87.7442	68.2923	0.46024
			148	79.2192	88.1256	68.7485	0.45559
			149	79.6701	88.499	69.2029	0.45085
			150	80.1161	88.8643	69.6553	0.446
			151	80.5571	89.2216	70.1057	0.44107
			152	80.9932	89.5708	70.5539	0.43606
			153	81.4242	89.9119	71	0.43095
			154	81.8499	90.245	71.4439	0.42577
			155	82.2704	90.5702	71.8854	0.4205
			156	82.6856	90.8873	72.3246	0.41517
			157	83.0953	91.1966	72.7614	0.40974
			158	83.4996	91.498	73.1957	0.40427
			159	83.8983	91.7916	73.6274	0.39871
			160	84.2914	92.0774	74.0564	0.3931
			161	84.6788	92.3555	74.4828	0.38743
			162	85.0606	92.6261	74.9064	0.3817
			163	85.4365	92.8891	75.3272	0.37592
			164	85.8066	93.1447	75.7451	0.37009
			165	86.1708	93.393	76.1601	0.36422
			166	86.5291	93.634	76.572	0.35831
			167	86.8815	93.8679	76.9809	0.35236
			168	87.2278	94.0948	77.3866	0.34639
			169	87.5682	94.3148	77.7891	0.34039
			170	87.9026	94.528	78.1883	0.33437
			171	88.2309	94.7345	78.5842	0.32833
			172	88.5532	94.9346	78.9767	0.32228
			173	88.8694	95.1281	79.3657	0.31623
			174	89.1796	95.3154	79.7513	0.31016
			175	89.4837	95.4966	80.1332	0.30411
			176	89.7818	95.6717	80.5115	0.29805
			177	90.0738	95.841	80.8862	0.29202
			178	90.3598	96.0045	81.2571	0.28599
			179	90.6398	96.1624	81.6242	0.27998
			180	90.9137	96.3148	81.9875	0.274
			181	91.1818	96.4619	82.3469	0.26805
			182	91.4439	96.6038	82.7023	0.26213
			183	91.7002	96.7406	83.0538	0.25625
			184	91.9506	96.8725	83.4013	0.2504
			185	92.1952	96.9996	83.7446	0.24461
			186	92.434	97.1221	84.0839	0.23885
			187	92.6672	97.24	84.419	0.23316
			188	92.8947	97.3536	84.75	0.22752
			189	93.1167	97.4629	85.0767	0.22193
			190	93.3331	97.5681	85.3991	0.21642
			191	93.544	97.6692	85.7173	0.21095
			192	93.7496	97.7665	86.0312	0.20557
			193	93.9498	97.8601	86.3407	0.20024
			194	94.1448	97.95	86.6459	0.195
			195	94.3347	98.0365	86.9467	0.18983
			196	94.5194	98.1195	87.2431	0.18473
			197	94.6991	98.1993	87.5351	0.17972
			198	94.8739	98.2759	87.8227	0.17478
			199	95.0438	98.3494	88.1058	0.16993
			200	95.209	98.42	88.3845	0.16517
			201	95.3695	98.4877	88.6587	0.16048
			202	95.5254	98.5527	88.9285	0.15588
			203	95.6767	98.6151	89.1938	0.15137
			204	95.8237	98.6749	89.4547	0.14696
			205	95.9663	98.7322	89.7112	0.14262
			206	96.1047	98.7872	89.9631	0.13837
			207	96.2389	98.84	90.2107	0.13423
			208	96.3691	98.8905	90.4538	0.13016
			209	96.4952	98.9389	90.6925	0.12618
			210	96.6175	98.9853	90.9268	0.1223
			211	96.736	99.0297	91.1568	0.1185
			212	96.8508	99.0723	91.3824	0.1148
			213	96.962	99.1131	91.6036	0.11118
			214	97.0697	99.1521	91.8206	0.10766
			215	97.1739	99.1895	92.0332	0.10421
			216	97.2747	99.2253	92.2417	0.10086
			217	97.3723	99.2596	92.4459	0.09759
			218	97.4667	99.2924	92.6459	0.0944
			219	97.558	99.3238	92.8417	0.09131
			220	97.6463	99.3538	93.0335	0.0883
			221	97.7317	99.3825	93.2211	0.08536
			222	97.8142	99.41	93.4048	0.08251
			223	97.894	99.4363	93.5844	0.07973
			224	97.971	99.4614	93.7601	0.07705
			225	98.0454	99.4855	93.9319	0.07442
			226	98.1173	99.5085	94.0998	0.07189
			227	98.1867	99.5305	94.2639	0.06942
			228	98.2538	99.5516	94.4242	0.06703
			229	98.3185	99.5717	94.5808	0.0647
			230	98.3809	99.5909	94.7338	0.06246
			231	98.4412	99.6093	94.8831	0.06027
			232	98.4994	99.6268	95.0289	0.05816
			233	98.5555	99.6436	95.1711	0.05611
			234	98.6096	99.6597	95.3099	0.05412
			235	98.6618	99.675	95.4453	0.0522
			236	98.7121	99.6897	95.5774	0.05034
			237	98.7607	99.7037	95.7061	0.04854
			238	98.8075	99.7171	95.8317	0.04679
			239	98.8526	99.7299	95.954	0.04511
			240	98.896	99.7421	96.0732	0.04348
			241	98.9379	99.7537	96.1894	0.0419
			242	98.9783	99.7649	96.3025	0.04038
			243	99.0172	99.7755	96.4127	0.0389
			244	99.0547	99.7857	96.5199	0.03748
			245	99.0908	99.7955	96.6244	0.03611
			246	99.1256	99.8047	96.726	0.03478
			247	99.1591	99.8136	96.825	0.03349
			248	99.1913	99.8221	96.9212	0.03225
			249	99.2224	99.8302	97.0148	0.03106
			250	99.2523	99.8379	97.1059	0.0299
			251	99.2811	99.8452	97.1944	0.02879
			252	99.3088	99.8523	97.2805	0.02771
			253	99.3355	99.859	97.3642	0.02668
			254	99.3611	99.8654	97.4456	0.02568
			255	99.3859	99.8716	97.5247	0.02471
			256	99.4096	99.8774	97.6015	0.02378
			257	99.4325	99.883	97.6762	0.02288
			258	99.4545	99.8883	97.7487	0.02202
			259	99.4757	99.8934	97.8191	0.02118
			260	99.4961	99.8983	97.8875	0.02038
			261	99.5157	99.9029	97.9539	0.01961
			262	99.5346	99.9074	98.0183	0.01885
			263	99.5527	99.9116	98.0809	0.01814
			264	99.5701	99.9156	98.1417	0.01745
			265	99.5869	99.9195	98.2006	0.01678
			266	99.6031	99.9232	98.2578	0.01614
			267	99.6186	99.9267	98.3133	0.01552
			268	99.6335	99.93	98.3671	0.01492
			269	99.6479	99.9332	98.4194	0.01435
			270	99.6617	99.9363	98.47	0.0138

## Sheet: Fig.6
lambda	EPSILON_B	lambda	EPSILON_A'	lambda	PHI_B	lambda	PHI_A		lambda	p_A	p_B	n_pulses
250	-	250	4165.37	285	0.72612	285	0.05474		285	11.0845	97.0002	69167
250.5	-	251	3841.81	285.5	0.73482	285.1	0.05508		285.5	11.3068	97.0002	68320
251	-	252	3541.24	286	0.74336	285.2	0.05543		286	11.7	97.0002	62076
251.5	-	253	3300.27	286.5	0.75175	285.3	0.05578		286.5	10.9302	97.0002	57784
252	-	254	3113.84	287	0.75999	285.4	0.05613		287	11.1677	97.0001	52578
252.5	-	255	2960.05	287.5	0.76805	285.5	0.05648		287.5	10.2154	97.0002	48398
253	-	256	2836.06	288	0.77595	285.6	0.05683		288	10.3139	97.0002	43785
253.5	-	257	2736.17	288.5	0.78367	285.7	0.05718		288.5	9.29065	97.0002	39974
254	-	258	2655.55	289	0.79122	285.8	0.05754		289	9.27849	97.0001	36685
254.5	-	259	2588.51	289.5	0.79858	285.9	0.05789		289.5	8.21805	97.0003	33249
255	-	260	2532.43	290	0.80577	286	0.05825		290	8.12328	97.0002	30765
255.5	-	261	2486.65	290.5	0.81276	286.1	0.05861		290.5	7.14244	97.0003	27912
256	-	262	2450.06	291	0.81957	286.2	0.05897		291	7.04093	97	25971
256.5	-	263	2419.39	291.5	0.82618	286.3	0.05933		291.5	6.17938	97.0005	23641
257	-	264	2393.76	292	0.8326	286.4	0.05969		292	6.07385	97.0004	22132
257.5	-	265	2375.36	292.5	0.83883	286.5	0.06005		292.5	5.34254	97.0007	20223
258	-	266	2361.34	293	0.84486	286.6	0.06041		293	5.22619	97.0005	19124
258.5	-	267	2353.02	293.5	0.85069	286.7	0.06077		293.5	4.64822	97.0001	17626
259	-	268	2348.63	294	0.85632	286.8	0.06113		294	4.54563	97.0005	16609
259.5	-	269	2347.32	294.5	0.86174	286.9	0.0615		294.5	4.10364	97.0001	15432
260	-	270	2346.22	295	0.86697	287	0.06186		295	4.00614	97	14688
260.5	-	271	2344.47	295.5	0.872	287.1	0.06223		295.5	3.66687	97.0005	13742
261	-	272	2339.65	296	0.87682	287.2	0.06259		296	3.57258	97.0003	13078
261.5	-	273	2330.67	296.5	0.88144	287.3	0.06296		296.5	3.32364	97.001	12345
262	-	274	2316.87	297	0.88586	287.4	0.06332		297	3.24462	97.0006	11883
262.5	12384.8	275	2298.91	297.5	0.89008	287.5	0.06369		297.5	3.06257	97.0005	11289
263	7711.19	276	2274.81	298	0.8941	287.6	0.06405		298	2.98825	97.0003	10784
263.5	7353.4	277	2246.33	298.5	0.89792	287.7	0.06442		298.5	2.8613	97.0013	10311
264	6995.61	278	2212.59	299	0.90155	287.8	0.06478		299	2.79299	97.0006	9912
264.5	6627.6	279	2171.63	299.5	0.90498	287.9	0.06515		299.5	2.70034	97.0002	9507
265	6259.59	280	2121.9	300	0.90821	288	0.06552		300	2.62861	97.0014	9096
265.5	5949.74	281	2060.34	300.5	0.91125	288.1	0.06588		300.5	2.57353	97.001	8781
266	5639.88	282	1985.42	301	0.9141	288.2	0.06625		301	2.51134	97.0013	8479
266.5	5331.31	283	1894.07	301.5	0.91676	288.3	0.06661		301.5	2.486	97.0006	8234
267	5022.74	284	1786.29	302	0.91924	288.4	0.06698		302	2.43299	97.0018	8011
267.5	4702.04	285	1667.77	302.5	0.92153	288.5	0.06734		302.5	2.41473	97.0012	7787
268	4381.35	286	1541.59	303	0.92365	288.6	0.06771		303	2.35581	97.0018	7558
268.5	4086.45	287	1411.9	303.5	0.92559	288.7	0.06807		303.5	2.36211	97.0019	7395
269	3791.55	288	1281.33	304	0.92735	288.8	0.06843		304	2.31575	97.0001	7078
269.5	3523.64	289	1157.78	304.5	0.92895	288.9	0.06879		304.5	2.32886	97.0003	6941
270	3255.73	290	1039.48	305	0.93038	289	0.06916		305	2.28225	97.0016	6777
270.5	3018.12	291	928.851	305.5	0.93164	289.1	0.06952		305.5	2.30147	97.0003	6661
271	2780.52	292	830.708	306	0.93275	289.2	0.06988		306	2.25599	97.0025	6462
271.5	2585.78	293	748.119	306.5	0.93371	289.3	0.07024		306.5	2.28299	97.0002	6373
272	2391.04	294	681.303	307	0.93452	289.4	0.07059		307	2.24267	97.0022	6227
272.5	2231.69	295	630.698	307.5	0.93518	289.5	0.07095		307.5	2.27942	97.0012	6165
273	2072.34	296	593.019	308	0.93571	289.6	0.07131		308	2.24497	97.0003	5998
273.5	1944.39	297	565.416	308.5	0.9361	289.7	0.07166		308.5	2.27416	97.0021	5932
274	1816.45	298	547.233	309	0.93636	289.8	0.07202		309	2.22901	97.0022	5811
274.5	1718.2	299	536.937	309.5	0.9365	289.9	0.07237		309.5	2.26414	97.0015	5768
275	1619.95	300	533.651	310	0.93653	290	0.07272		310	2.22767	97.0019	5648
275.5	1542.4	301	535.623	310.5	0.93644	290.1	0.07307		310.5	2.26501	97.0023	5621
276	1464.86	302	541.976	311	0.93625	290.2	0.07342		311	2.23251	97.0003	5516
276.5	1414.54	303	551.615	311.5	0.93595	290.3	0.07377		311.5	2.27386	97.0028	5502
277	1364.23	304	564.102	312	0.93557	290.4	0.07411		312	2.24244	97.0013	5379
277.5	1333.05	305	578.998	312.5	0.9351	290.5	0.07446		312.5	2.27818	97.0005	5369
278	1301.88	306	595.867	313	0.93455	290.6	0.0748		313	2.24605	97.0008	5282
278.5	1296.68	307	614.049	313.5	0.93394	290.7	0.07514		313.5	2.28804	97.0015	5291
279	1291.47	308	633.546	314	0.93325	290.8	0.07548		314	2.26405	97.0025	5218
279.5	1299.24	309	654.577	314.5	0.93251	290.9	0.07582		314.5	2.29788	97.0019	5223
280	1307.01	310	675.608	315	0.93172	291	0.07616		315	2.26515	97.0014	5154
280.5	1316.55	311	696.419	315.5	0.93089	291.1	0.07649		315.5	2.30298	97.001	5173
281	1326.09	312	718.545	316	0.93003	291.2	0.07683		316	2.27561	97.0031	5130
281.5	1325.28	313	740.014	316.5	0.92913	291.3	0.07716		316.5	2.31904	97.0021	5166
282	1324.48	314	761.263	317	0.92822	291.4	0.07749		317	2.29903	97.0005	5104
282.5	1308.3	315	783.17	317.5	0.9273	291.5	0.07781		317.5	2.33777	97.0023	5144
283	1292.12	316	805.296	318	0.92637	291.6	0.07814		318	2.31643	97.0005	5089
283.5	1264.09	317	826.984	318.5	0.92544	291.7	0.07846		318.5	2.34811	97.0011	5128
284	1236.07	318	847.576	319	0.92453	291.8	0.07878		319	2.32213	97.0016	5094
284.5	1214.4	319	867.95	319.5	0.92363	291.9	0.0791		319.5	2.34821	97.0002	5135
285	1192.74	320	887.447	320	0.92276	292	0.07942		320	2.32054	97.0001	5056
285.5	1176.29	321	906.287	320.5	0.92192	292.1	0.07973		320.5	2.3477	97.0019	5107
286	1159.83	322	925.346	321	0.92111	292.2	0.08005		321	2.32307	97.0004	5085
286.5	1157.33	323	943.309	321.5	0.92035	292.3	0.08036		321.5	2.35528	97.0005	5150
287	1154.84	324	961.711	322	0.91964	292.4	0.08066		322	2.33726	97.0018	5122
287.5	1164.99	325	979.675	322.5	0.91899	292.5	0.08097		322.5	2.36201	97	5186
288	1175.15	326	996.981	323	0.91839	292.6	0.08127		323	2.34057	97.0012	5149
288.5	1197.23	327	1013.19	323.5	0.91786	292.7	0.08157		323.5	2.37452	97.0024	5232
289	1219.32	328	1028.75	324	0.9174	292.8	0.08187		324	2.36123	97.0015	5218
289.5	1253.73	329	1044.08	324.5	0.917	292.9	0.08217		324.5	2.39371	97.0024	5307
290	1288.15	330	1058.76	325	0.91668	293	0.08246		325	2.38082	97.0013	5274
290.5	1326.22	331	1073.87	325.5	0.91643	293.1	0.08275		325.5	2.41635	97.0007	5375
291	1364.3	332	1088.11	326	0.91625	293.2	0.08304		326	2.40958	97.0001	5423
291.5	1406.65	333	1102.35	326.5	0.91615	293.3	0.08332		326.5	2.44939	97.0014	5540
292	1449.01	334	1115.28	327	0.91613	293.4	0.08361		327	2.44999	97.0007	5539
292.5	1499.04	335	1127.33	327.5	0.91617	293.5	0.08389		327.5	2.49651	97.0021	5674
293	1549.07	336	1139.16	328	0.91629	293.6	0.08416		328	2.50635	97.0017	5723
293.5	1600.52	337	1151.21	328.5	0.91646	293.7	0.08444		328.5	2.55437	97.0026	5869
294	1651.97	338	1161.94	329	0.9167	293.8	0.08471		329	2.56668	97.0024	5912
294.5	1707.15	339	1172.46	329.5	0.917	293.9	0.08498		329.5	2.62763	97.0025	6087
295	1762.34	340	1181.44	330	0.91734	294	0.08525		330	2.65546	97	6202
295.5	1822.32	341	1189.98	330.5	0.91773	294.1	0.08551		330.5	2.72396	97.0023	6399
296	1882.31	342	1196.77	331	0.91814	294.2	0.08577		331	2.75797	97.0002	6506
296.5	1939.62	343	1202.47	331.5	0.91859	294.3	0.08603		331.5	2.84088	97.0019	6738
297	1996.92	344	1206.63	332	0.91904	294.4	0.08629		332	2.89331	97.0009	6841
297.5	2056.38	345	1209.48	332.5	0.9195	294.5	0.08654		332.5	2.98967	97.0015	7105
298	2115.84	346	1211.45	333	0.91995	294.6	0.08679		333	3.05664	97.001	7258
298.5	2175.58	347	1212.54	333.5	0.92038	294.7	0.08704		333.5	3.17241	97.0007	7568
299	2235.31	348	1212.54	334	0.92077	294.8	0.08728		334	3.26495	97.001	7720
299.5	2303.51	349	1211.01	334.5	0.92112	294.9	0.08753		334.5	3.3905	97.0015	8057
300	2371.7	350	1208.16	335	0.92141	295	0.08776		335	3.49462	97.0014	8288
300.5	2435.77	351	1204.44	335.5	0.92162	295.1	0.088		335.5	3.64956	97.0008	8689
301	2499.84	352	1198.52	336	0.92175	295.2	0.08823		336	3.78707	97.0011	8988
301.5	2558.34	353	1192.83	336.5	0.92177	295.3	0.08846		336.5	3.96391	97.0005	9440
302	2616.84	354	1185.38	337	0.92167	295.4	0.08869		337	4.12291	97.0009	9799
302.5	2685.43	355	1176.84	337.5	0.92143	295.5	0.08892		337.5	4.33171	97.0008	10324
303	2754.03	356	1168.07	338	0.92105	295.6	0.08914		338	4.52998	97.0011	10747
303.5	2810.05	357	1157.56	338.5	0.9205	295.7	0.08936		338.5	4.77614	97.0005	11353
304	2866.07	358	1146.82	339	0.91977	295.8	0.08957		339	5.01538	97.0008	11782
304.5	2925.37	359	1134.78	339.5	0.91885	295.9	0.08979		339.5	5.29537	97.0004	12459
305	2984.67	360	1120.75	340	0.91773	296	0.09		340	5.57663	97.0004	12970
305.5	3044.67	361	1106.52	340.5	0.91638	296.1	0.09021		340.5	5.88794	97.0003	13709
306	3104.66	362	1091.4	341	0.91481	296.2	0.09041		341	6.20202	97.0006	14399
306.5	3158.67	363	1074.31	341.5	0.91299	296.3	0.09061		341.5	6.57471	97.0002	15265
307	3212.67	364	1055.91	342	0.91091	296.4	0.09081		342	6.96715	97.0002	16016
307.5	3257.24	365	1037.07	342.5	0.90857	296.5	0.09101		342.5	7.35785	97.0007	16915
308	3301.8	366	1018.01	343	0.90596	296.6	0.0912		343	7.76867	97.0004	17641
308.5	3362.46	367	997.638	343.5	0.90306	296.7	0.09139		343.5	8.24546	97.0002	18698
309	3423.11	368	975.512	344	0.89988	296.8	0.09158		344	8.76641	97.0002	19730
309.5	3469.83	369	952.948	344.5	0.89639	296.9	0.09176		344.5	9.30056	97.0005	20890
310	3516.55	370	929.07	345	0.89261	297	0.09195		345	9.89192	97.0002	22079
310.5	3554.05	371	903.877	345.5	0.88852	297.1	0.09213		345.5	10.4849	97.0002	23340
311	3591.54	372	877.589	346	0.88412	297.2	0.0923		346	11.1463	97.0001	24434
311.5	3624.29	373	850.424	346.5	0.87941	297.3	0.09248		346.5	11.8116	97.0001	25801
312	3657.03	374	823.917	347	0.87438	297.4	0.09265		347	12.5603	97.0002	26834
312.5	3687.78	375	796.314	347.5	0.86905	297.5	0.09282		347.5	13.2055	97.0001	28120
313	3718.52	376	768.274	348	0.8634	297.6	0.09299		348	13.931	97.0003	29411
313.5	3731.44	377	740.671	348.5	0.85745	297.7	0.09315		348.5	15.4581	97.0002	32228
314	3744.35	378	713.506	349	0.85118	297.8	0.09331		349	17.3896	97.0001	36302
314.5	3765.89	379	684.808	349.5	0.84462	297.9	0.09347		349.5	18.4064	97.0003	38189
315	3787.42	380	655.234	350	0.83777	298	0.09362		350	19.606	97.0003	39097
315.5	3795.29	381	625.879	350.5	0.83062	298.1	0.09378		350.5	20.8153	97.0002	41178
316	3803.15	382	597.4	351	0.82319	298.2	0.09393		351	22.2618	97.0002	42137
316.5	3791.3	383	568.483	351.5	0.81549	298.3	0.09408		351.5	23.2398	97.0002	43720
317	3779.44	384	538.909	352	0.80752	298.4	0.09422		352	24.4425	97	46507
317.5	3763.4	385	510.211	352.5	0.7993	298.5	0.09436		352.5	25.2287	97.0002	47792
318	3747.35	386	481.732	353	0.79083	298.6	0.09451		353	26.2054	97.0001	48916
318.5	3733.35	387	454.129	353.5	0.78213	298.7	0.09464		353.5	27.5304	97.0002	50940
319	3719.34	388	425.869	354	0.77322	298.8	0.09478		354	29.191	97.0002	53367
319.5	3701.78	389	398.486	354.5	0.76409	298.9	0.09491		354.5	30.9142	97.0001	55864
320	3684.22	390	371.54	355	0.75477	299	0.09504		355	33.1023	97.0001	56949
320.5	3655.78	391	344.814	355.5	0.74527	299.1	0.09517		355.5	33.5371	97	57587
321	3627.35	392	320.278	356	0.73561	299.2	0.0953		356	34.2638	97.0002	59212
321.5	3584.65	393	296.4	356.5	0.7258	299.3	0.09542		356.5	35.2764	97.0001	60585
322	3541.95	394	274.493	357	0.71585	299.4	0.09554		357	36.7026	97.0001	64662
322.5	3500.02	395	253.024	357.5	0.70578	299.5	0.09566		357.5	38.4164	97.0001	66967
323	3458.09	396	232.213	358	0.69562	299.6	0.09578		358	40.6856	97.0002	66906
323.5	3400.39	397	212.277	358.5	0.68536	299.7	0.09589		358.5	41.5926	97	68049
324	3342.68	398	194.314	359	0.67504	299.8	0.09601		359	43.0172	97	69243
324.5	3282.26	399	177.446	359.5	0.66466	299.9	0.09612		359.5	45.41	97.0001	71956
325	3221.85	400	161.234	360	0.65425	300	0.09623		360	48.686	97.0001	74337
325.5	3152.75	401	146.557	360.5	0.64382	300.1	0.09633		360.5	50.088	97.0002	75834
326	3083.65	402	132.975	361	0.63338	300.2	0.09644		361	52.2459	97.0001	78196
326.5	3006.28	403	120.269	361.5	0.62295	300.3	0.09654		361.5	52.4485	97.0001	78527
327	2928.91	404	108.22	362	0.61255	300.4	0.09664		362	53.4015	97.0001	82386
327.5	2843.92	405	97.7046	362.5	0.60218	300.5	0.09674		362.5	55.615	97.0001	84747
328	2758.94	406	88.0656	363	0.59187	300.6	0.09683		363	58.9138	97.0001	84582
328.5	2675.79	407	79.0838	363.5	0.58162	300.7	0.09693		363.5	60.7494	97.0002	86347
329	2592.64	408	71.1973	364	0.57146	300.8	0.09702		364	63.739	97.0002	89448
329.5	2500.4	409	63.968	364.5	0.56138	300.9	0.09711		364.5	64.8654	97.0001	90609
330	2408.17	410	57.615	365	0.55139	301	0.0972		365	67.15	97.0001	92019
330.5	2318.96	411	51.2621	365.5	0.54152	301.1	0.09728		365.5	68.69	97.0001	93490
331	2229.75	412	46.0044	366	0.53175	301.2	0.09737		366	71.4606	97.0002	96155
331.5	2136.76	413	41.404	366.5	0.52211	301.3	0.09745		366.5	73.0666	97.0002	97715
332	2043.77	414	37.2417	367	0.51259	301.4	0.09753		367	76.0016	97.0002	98103
332.5	1953.12	415	33.5175	367.5	0.5032	301.5	0.09761		367.5	76.7446	97	99002
333	1862.47	416	30.2315	368	0.49395	301.6	0.09769		368	78.8994	97.0001	100027
333.5	1771.14	417	26.9454	368.5	0.48482	301.7	0.09776		368.5	81.5661	97.0002	102383
334	1679.81	418	24.5357	369	0.47582	301.8	0.09784		369	85.6019	97.0002	104386
334.5	1597.13	419	22.345	369.5	0.46696	301.9	0.09791		369.5	86.3543	97.0002	105455
335	1514.44	420	20.5924	370	0.45822	302	0.09798		370	88.4308	97.0001	108958
335.5	1433.34	421	18.8399	370.5	0.4496	302.1	0.09805		370.5	88.1546	97.0002	109354
336	1352.24	422	17.0874	371	0.44111	302.2	0.09811		371	89.2585	97.0001	109005
336.5	1279.2	423	15.3348	371.5	0.43272	302.3	0.09818		371.5	90.4721	97.0002	110783
337	1206.16	424	14.0204	372	0.42444	302.4	0.09824		372	92.8797	97.0002	112715
337.5	1137.53	425	12.9251	372.5	0.41627	302.5	0.0983		372.5	92.7075	97.0001	113329
338	1068.9	426	12.0488	373	0.40818	302.6	0.09836		373	93.7391	97.0002	115935
338.5	1006.27	427	11.1725	373.5	0.40017	302.7	0.09842		373.5	94.9245	97.0002	118433
339	943.653	428	10.5153	374	0.39224	302.8	0.09848		374	96.8012	97.0002	119153
339.5	887.821	429	9.85809	374.5	0.38438	302.9	0.09853		374.5	96.4314	97.0002	119491
340	831.989	430	9.63902	375	0.37657	303	0.09859		375	96.8714	97	122896
340.5	784.166	431	8.98181	375.5	0.36881	303.1	0.09864		375.5	97.0001	96.8538	124386
341	736.342	432	8.32461	376	0.36109	303.2	0.09869		376	97.0001	96.1877	122185
341.5	691.735	433	7.6674	376.5	0.3534	303.3	0.09874		376.5	97.0004	96.1709	123381
342	647.127	434	7.44833	377	0.34573	303.4	0.09879		377	97.0002	95.6644	123056
342.5	611.032	435	7.22926	377.5	0.33809	303.5	0.09883		377.5	97.0001	95.7641	124310
343	574.936	436	7.01019	378	0.33046	303.6	0.09888		378	97.0003	95.3389	128627
343.5	540.649	437	6.79113	378.5	0.32283	303.7	0.09892		378.5	97.0003	95.1315	130131
344	506.361	438	6.57206	379	0.3152	303.8	0.09896		379	97.0001	94.2407	128480
344.5	476.876	439	6.13392	379.5	0.30758	303.9	0.099		379.5	97.0001	94.5483	130155
345	447.39	440	6.13392	380	0.29995	304	0.09904		380	97.0003	94.1259	129527
345.5	422.272	441	5.47671	380.5	0.29231	304.1	0.09908		380.5	97.0002	93.8433	131213
346	397.153	442	5.47671	381	0.28467	304.2	0.09912		381	97	92.6657	130620
346.5	375.413	443	5.69578	381.5	0.27702	304.3	0.09915		381.5	97.0002	92.7157	132412
347	353.672	444	5.25765	382	0.26936	304.4	0.09918		382	97.0001	91.8209	129917
347.5	337.21	445	5.47671	382.5	0.26169	304.5	0.09921		382.5	97.0001	91.5904	131828
348	320.749	446	5.03858	383	0.25403	304.6	0.09924		383	97.0003	90.2229	132651
348.5	290.342	447	4.81951	383.5	0.24636	304.7	0.09927		383.5	97	90.5688	134936
349	259.936	448	4.81951	384	0.23868	304.8	0.0993		384	97	89.6718	136585
349.5	246.519	449	4.81951	384.5	0.23101	304.9	0.09933		384.5	97	88.8393	138987
350	233.103	450	4.81951	385	0.22333	305	0.09935		385	97.0002	86.4206	134919
350.5	220.608	451	4.60044	385.5	0.21566	305.1	0.09937		385.5	97.0001	86.3696	137616
351	208.112	452	4.60044	386	0.20798	305.2	0.0994		386	97	84.6613	139516
351.5	200.112	453	4.60044	386.5	0.20029	305.3	0.09942		386.5	97.0003	84.7419	142672
352	192.112	454	4.38137	387	0.1926	305.4	0.09943		387	97.0002	83.0404	142507
352.5	187.028	455	4.38137	387.5	0.1849	305.5	0.09945		387.5	97	83.1456	146313
353	181.945	456	4.38137	388	0.17717	305.6	0.09947		388	97.0001	81.221	145164
353.5	174.098	457	4.1623	388.5	0.16942	305.7	0.09948		388.5	97.0001	80.86	149421
354	166.251	458	4.1623	389	0.16164	305.8	0.09949		389	97.0002	78.2389	147490
354.5	157.884	459	4.1623	389.5	0.15382	305.9	0.09951		389.5	97.0002	78.6513	152536
355	149.517	460	3.94323	390	0.14594	306	0.09952		390	97.0001	76.6429	152568
355.5	148.263	461	4.1623	390.5	0.13802	306.1	0.09952		390.5	97.0002	76.5502	158604
356	147.009	462	3.94323	391	0.13004	306.2	0.09953		391	97.0001	73.7539	159716
356.5	143.453	463	3.94323	391.5	0.12201	306.3	0.09954		391.5	97.0002	73.5608	166566
357	139.896	464	3.72417	392	0.11393	306.4	0.09954		392	97.0001	70.588	165214
357.5	134.437	465	3.94323	392.5	0.10582	306.5	0.09954		392.5	97.0001	70.768	173398
358	128.978	466	3.94323	393	0.09769	306.6	0.09954		393	97.0001	67.9587	176125
358.5	126.71	467	3.94323	393.5	0.08956	306.7	0.09954		393.5	97.0002	67.9695	185647
359	124.441	468	3.94323	394	0.08148	306.8	0.09954		394	97.0001	64.9253	185407
359.5	118.368	469	3.5051	394.5	0.07349	306.9	0.09954		394.5	97.0001	64.8674	196925
360	112.295	470	3.5051	395	0.06562	307	0.09953		395	97	61.4907	201678
360.5	109.498	471	3.72417	395.5	0.05793	307.1	0.09953		395.5	97.0001	59.0524	215398
361	106.7	472	3.94323	396	0.05049	307.2	0.09952		396	97	53.0858	214848
361.5	106.513	473	3.94323	396.5	0.04335	307.3	0.09951		396.5	97	51.2919	231755
362	106.325	474	3.72417	397	0.03658	307.4	0.0995		397	97.0001	45.9421	235330
362.5	102.163	475	3.72417	397.5	0.03023	307.5	0.09948		397.5	97.0001	42.3047	254702
363	98.0005	476	3.28603	398	0.02436	307.6	0.09947		398	97.0001	35.5578	259732
363.5	94.9129	477	3.28603	398.5	0.01902	307.7	0.09945		398.5	97.0001	31.7604	283431
364	91.8253	478	3.5051	399	0.01425	307.8	0.09944		399	97	25.3036	289540
364.5	90.0427	479	3.72417	399.5	0.01008	307.9	0.09942		399.5	97	20.5915	318961
365	88.2601	480	3.72417	400	0.00652	308	0.09939
365.5	85.9828	481	3.72417	400.5	0.00358	308.1	0.09937
366	83.7055	482	3.28603	401	0	308.2	0.09935
366.5	81.36	483	3.28603	401.5	0	308.3	0.09932
367	79.0145	484	3.28603	402	0	308.4	0.09929
367.5	77.6839	485	3.06696	402.5	0	308.5	0.09926
368	76.3534	486	3.28603	403	0	308.6	0.09923
368.5	72.6432	487	3.28603	403.5	0	308.7	0.09919
369	68.933	488	3.28603	404	0	308.8	0.09916
369.5	67.4574	489	3.06696	404.5	0	308.9	0.09912
370	65.9818	490	3.28603	405	0	309	0.09908
370.5	65.6919	491	3.06696	405.5	0	309.1	0.09904
371	65.4019	492	3.06696	406	0	309.2	0.099
371.5	63.0052	493	2.84789	406.5	0	309.3	0.09895
372	60.6085	494	2.84789	407	0	309.4	0.09891
372.5	60.0711	495	2.84789	407.5	0	309.5	0.09886
373	59.5338	496	2.84789	408	0	309.6	0.09881
373.5	56.7277	497	2.84789	408.5	0	309.7	0.09875
374	53.9216	498	2.62882	409	0	309.8	0.0987
374.5	53.9642	499	2.62882	409.5	0	309.9	0.09864
375	54.0069	500	2.40975	410	0	310	0.09858
375.5	52.1304	501	2.19069	410.5	0	310.1	0.09852
376	50.254	502	2.19069	411	0	310.2	0.09846
376.5	49.4096	503	2.40975	411.5	0	310.3	0.09839
377	48.5652	504	2.40975	412	0	310.4	0.09832
377.5	48.19	505	1.97162	412.5	0	310.5	0.09825
378	47.8147	506	2.19069	413	0	310.6	0.09818
378.5	46.3221	507	2.19069	413.5	0	310.7	0.09811
379	44.8295	508	2.40975	414	0	310.8	0.09803
379.5	44.838	509	1.97162	414.5	0	310.9	0.09795
380	44.8465	510	1.97162	415	0	311	0.09787
380.5	43.2857	511	1.97162	415.5	0	311.1	0.09779
381	41.7248	512	1.97162	416	0	311.2	0.0977
381.5	41.1107	513	1.75255	416.5	0	311.3	0.09762
382	40.4966	514	1.97162	417	0	311.4	0.09753
382.5	39.3196	515	2.19069	417.5	0	311.5	0.09743
383	38.1426	516	1.97162	418	0	311.6	0.09734
383.5	37.972	517	1.53348	418.5	0	311.7	0.09724
384	37.8014	518	1.75255	419	0	311.8	0.09714
384.5	35.8311	519	1.53348	419.5	0	311.9	0.09704
385	33.8609	520	1.53348	420	0	312	0.09694
385.5	33.1615	521	1.53348			312.1	0.09683
386	32.4621	522	1.75255			312.2	0.09672
386.5	31.976	523	1.53348			312.3	0.09661
387	31.4898	524	1.53348			312.4	0.0965
387.5	30.9695	525	1.09534			312.5	0.09638
388	30.4492	526	1.09534			312.6	0.09626
388.5	29.5366	527	1.09534			312.7	0.09614
389	28.624	528	1.31441			312.8	0.09602
389.5	28.4534	529	1.31441			312.9	0.09589
390	28.2828	530	1.09534			313	0.09576
390.5	27.7028	531	1.09534			313.1	0.09563
391	27.1228	532	0.87627			313.2	0.0955
391.5	26.6879	533	0.87627			313.3	0.09536
392	26.2529	534	0.65721			313.4	0.09522
392.5	26.2273	535	0.87627			313.5	0.09508
393	26.2017	536	0.65721			313.6	0.09494
393.5	26.3552	537	0.65721			313.7	0.09479
394	26.5087	538	0.65721			313.8	0.09464
394.5	26.867	539	0.65721			313.9	0.09449
395	27.2252	540	0.65721			314	0.09434
395.5	26.2273	541	0.21907			314.1	0.09418
396	25.2294	542	0.21907			314.2	0.09402
396.5	25.2123	543	0.21907			314.3	0.09386
397	25.1952	544	0.21907			314.4	0.09369
397.5	24.5641	545	0.21907			314.5	0.09353
398	23.9329	546	0.21907			314.6	0.09336
398.5	23.8817	547	0.21907			314.7	0.09319
399	23.8306	548	0			314.8	0.09301
399.5	23.6515	549	0.21907			314.9	0.09283
400	23.4723	550	0.21907			315	0.09266
400.5	23.7538	551	0.21907			315.1	0.09247
401	24.0353	552	0			315.2	0.09229
401.5	23.967	553	-0.21907			315.3	0.0921
402	23.8988	554	0			315.4	0.09191
402.5	23.0032	555	-0.21907			315.5	0.09172
403	22.1077	556	0			315.6	0.09152
403.5	22.0139	557	0			315.7	0.09133
404	21.92	558	-0.21907			315.8	0.09113
404.5	21.8603	559	-0.21907			315.9	0.09092
405	21.8006	560	-0.21907			316	0.09072
405.5	21.2206	561	-0.65721			316.1	0.09051
406	20.6407	562	-0.43814			316.2	0.0903
406.5	20.4615	563	-0.43814			316.3	0.09009
407	20.2824	564	-0.21907			316.4	0.08988
407.5	20.2654	565	-0.43814			316.5	0.08966
408	20.2483	566	-0.43814			316.6	0.08944
408.5	20.6748	567	-0.65721			316.7	0.08922
409	21.1012	568	-0.65721			316.8	0.08899
409.5	21.0074	569	-0.87627			316.9	0.08877
410	20.9136	570	-0.87627			317	0.08854
410.5	20.6662	571	-0.65721			317.1	0.08831
411	20.4189	572	-0.65721			317.2	0.08807
411.5	20.1886	573	-0.65721			317.3	0.08784
412	19.9583	574	-0.87627			317.4	0.0876
412.5	19.7195	575	-1.09534			317.5	0.08736
413	19.4807	576	-1.09534			317.6	0.08712
413.5	19.5489	577	-0.87627			317.7	0.08687
414	19.6171	578	-0.87627			317.8	0.08663
414.5	19.7451	579	-0.87627			317.9	0.08638
415	19.873	580	-1.09534			318	0.08613
415.5	19.4807	581	-0.87627			318.1	0.08587
416	19.0883	582	-1.09534			318.2	0.08562
416.5	19.583	583	-1.31441			318.3	0.08536
417	20.0777	584	-1.31441			318.4	0.0851
417.5	19.7792	585	-1.31441			318.5	0.08484
418	19.4807	586	-1.09534			318.6	0.08458
418.5	19.0883	587	-1.09534			318.7	0.08431
419	18.696	588	-1.09534			318.8	0.08405
419.5	18.3037	589	-1.31441			318.9	0.08378
420	17.9113	590	-1.31441			319	0.08351
420.5	18.1842	591	-1.31441			319.1	0.08323
421	18.4572	592	-1.09534			319.2	0.08296
421.5	18.841	593	-1.31441			319.3	0.08268
422	19.2248	594	-1.31441			319.4	0.0824
422.5	18.8751	595	-1.09534			319.5	0.08212
423	18.5254	596	-0.87627			319.6	0.08184
423.5	18.4742	597	-0.65721			319.7	0.08156
424	18.4231	598	-0.65721			319.8	0.08128
424.5	18.7301	599	-0.43814			319.9	0.08099
425	19.0372	600	-0.21907			320	0.0807
425.5	18.3548					320.1	0.08041
426	17.6725					320.2	0.08012
426.5	17.2716					320.3	0.07983
427	16.8708					320.4	0.07954
427.5	17.4422					320.5	0.07924
428	18.0137					320.6	0.07895
428.5	17.8601					320.7	0.07865
429	17.7066					320.8	0.07835
429.5	17.4081					320.9	0.07805
430	17.1096					321	0.07775
430.5	17.374					321.1	0.07744
431	17.6384					321.2	0.07714
431.5	17.5872					321.3	0.07684
432	17.536					321.4	0.07653
432.5	17.6554					321.5	0.07622
433	17.7748					321.6	0.07592
433.5	17.6469					321.7	0.07561
434	17.519					321.8	0.0753
434.5	17.6213					321.9	0.07499
435	17.7237					322	0.07468
435.5	17.9966					322.1	0.07436
436	18.2695					322.2	0.07405
436.5	17.4337					322.3	0.07374
437	16.5978					322.4	0.07342
437.5	16.9731					322.5	0.07311
438	17.3484					322.6	0.07279
438.5	17.5104					322.7	0.07248
439	17.6725					322.8	0.07216
439.5	17.6128					322.9	0.07184
440	17.5531					323	0.07153
440.5	17.374					323.1	0.07121
441	17.1949					323.2	0.07089
441.5	17.1266					323.3	0.07057
442	17.0584					323.4	0.07025
442.5	16.956					323.5	0.06993
443	16.8537					323.6	0.06961
443.5	16.9305					323.7	0.0693
444	17.0072					323.8	0.06898
444.5	16.8963					323.9	0.06866
445	16.7855					324	0.06834
445.5	16.8025					324.1	0.06802
446	16.8196					324.2	0.0677
446.5	16.9902					324.3	0.06738
447	17.1607					324.4	0.06706
447.5	16.7428					324.5	0.06674
448	16.3249					324.6	0.06642
448.5	16.3249					324.7	0.0661
449	16.3249					324.8	0.06578
449.5	16.6746					324.9	0.06546
450	17.0243					325	0.06514
450.5	16.9731					325.1	0.06482
451	16.9219					325.2	0.0645
451.5	16.5722					325.3	0.06419
452	16.2225					325.4	0.06387
452.5	16.3505					325.5	0.06355
453	16.4784					325.6	0.06324
453.5	16.2311					325.7	0.06292
454	15.9837					325.8	0.06261
454.5	16.2481					325.9	0.06229
455	16.5125					326	0.06198
455.5	16.0775					326.1	0.06167
456	15.6425					326.2	0.06135
456.5	15.7705					326.3	0.06104
457	15.8984					326.4	0.06073
457.5	16.0605					326.5	0.06042
458	16.2225					326.6	0.06011
458.5	15.9411					326.7	0.0598
459	15.6596					326.8	0.05949
459.5	15.5828					326.9	0.05919
460	15.5061					327	0.05888
460.5	15.6425					327.1	0.05858
461	15.779					327.2	0.05827
461.5	15.5743					327.3	0.05797
462	15.3696					327.4	0.05767
462.5	15.3355					327.5	0.05737
463	15.3014					327.6	0.05707
463.5	15.3952					327.7	0.05677
464	15.489					327.8	0.05647
464.5	15.5231					327.9	0.05617
465	15.5572					328	0.05588
465.5	15.3099					328.1	0.05558
466	15.0626					328.2	0.05529
466.5	15.1393					328.3	0.055
467	15.2161					328.4	0.05471
467.5	15.1905					328.5	0.05442
468	15.1649					328.6	0.05413
468.5	15.2161					328.7	0.05385
469	15.2673					328.8	0.05356
469.5	15.2161					328.9	0.05328
470	15.1649					329	0.053
470.5	15.054					329.1	0.05272
471	14.9431					329.2	0.05244
471.5	14.8579					329.3	0.05216
472	14.7726					329.4	0.05188
472.5	14.7043					329.5	0.05161
473	14.6361					329.6	0.05134
473.5	14.9687					329.7	0.05106
474	15.3014					329.8	0.05079
474.5	15.1308					329.9	0.05053
475	14.9602					330	0.05026
475.5	15.2161					330.1	0.04999
476	15.472					330.2	0.04973
476.5	14.9687					330.3	0.04947
477	14.4655					330.4	0.04921
477.5	14.7385					330.5	0.04895
478	15.0114					330.6	0.04869
478.5	14.7981					330.7	0.04844
479	14.5849					330.8	0.04818
479.5	14.4996					330.9	0.04793
480	14.4143					331	0.04768
480.5	14.4058					331.1	0.04743
481	14.3973					331.2	0.04719
481.5	14.6958					331.3	0.04694
482	14.9943					331.4	0.0467
482.5	15.0114					331.5	0.04646
483	15.0284					331.6	0.04622
483.5	14.8152					331.7	0.04598
484	14.602					331.8	0.04574
484.5	14.747					331.9	0.04551
485	14.892					332	0.04528
485.5	14.764					332.1	0.04505
486	14.6361					332.2	0.04482
486.5	14.5764					332.3	0.04459
487	14.5167					332.4	0.04436
487.5	14.8323					332.5	0.04414
488	15.1479					332.6	0.04392
488.5	15.182					332.7	0.0437
489	15.2161					332.8	0.04348
489.5	15.182					332.9	0.04327
490	15.1479					333	0.04305
490.5	15.037					333.1	0.04284
491	14.9261					333.2	0.04263
491.5	14.5423					333.3	0.04242
492	14.1585					333.4	0.04221
492.5	14.184					333.5	0.04201
493	14.2096					333.6	0.04181
493.5	13.9111					333.7	0.04161
494	13.6126					333.8	0.04141
494.5	13.6553					333.9	0.04121
495	13.6979					334	0.04101
495.5	13.9197					334.1	0.04082
496	14.1414					334.2	0.04063
496.5	13.5955					334.3	0.04044
497	13.0497					334.4	0.04025
497.5	13.2288					334.5	0.04006
498	13.4079					334.6	0.03988
498.5	13.4761					334.7	0.0397
499	13.5444					334.8	0.03952
499.5	13.587					334.9	0.03934
500	13.6296					335	0.03916
500.5	13.4847					335.1	0.03898
501	13.3397					335.2	0.03881
501.5	13.5785					335.3	0.03864
502	13.8173					335.4	0.03847
502.5	13.732					335.5	0.0383
503	13.6467					335.6	0.03814
503.5	13.57					335.7	0.03797
504	13.4932					335.8	0.03781
504.5	13.4164					335.9	0.03765
505	13.3397					336	0.03749
505.5	13.4079					336.1	0.03733
506	13.4761					336.2	0.03718
506.5	13.6297					336.3	0.03702
507	13.7832					336.4	0.03687
507.5	13.57					336.5	0.03672
508	13.3567					336.6	0.03657
508.5	13.2544					336.7	0.03642
509	13.152					336.8	0.03628
509.5	13.2885					336.9	0.03614
510	13.425					337	0.03599
510.5	13.2458					337.1	0.03585
511	13.0667					337.2	0.03572
511.5	13.2117					337.3	0.03558
512	13.3567					337.4	0.03544
512.5	13.442					337.5	0.03531
513	13.5273					337.6	0.03518
513.5	13.1691					337.7	0.03505
514	12.8109					337.8	0.03492
514.5	12.7085					337.9	0.03479
515	12.6061					338	0.03467
515.5	12.9985					338.1	0.03455
516	13.3908					338.2	0.03442
516.5	13.2117					338.3	0.0343
517	13.0326					338.4	0.03418
517.5	12.8279					338.5	0.03407
518	12.6232					338.6	0.03395
518.5	12.555					338.7	0.03384
519	12.4867					338.8	0.03372
519.5	12.7085					338.9	0.03361
520	12.9303					339	0.0335
520.5	13.0923					339.1	0.03339
521	13.2544					339.2	0.03329
521.5	12.862					339.3	0.03318
522	12.4697					339.4	0.03308
522.5	12.7426					339.5	0.03298
523	13.0155					339.6	0.03287
523.5	13.007					339.7	0.03277
524	12.9985					339.8	0.03268
524.5	13.1947					339.9	0.03258
525	13.3908					340	0.03248
525.5	13.57					340.1	0.03239
526	13.7491					340.2	0.0323
526.5	13.2799					340.3	0.03221
527	12.8109					340.4	0.03212
527.5	13.0838					340.5	0.03203
528	13.3567					340.6	0.03194
528.5	12.5806					340.7	0.03185
529	11.8044					340.8	0.03177
529.5	11.6424					340.9	0.03168
530	11.4803					341	0.0316
530.5	11.8812					341.1	0.03152
531	12.282					341.2	0.03144
531.5	12.1029					341.3	0.03136
532	11.9238					341.4	0.03128
532.5	11.8556					341.5	0.03121
533	11.7873					341.6	0.03113
533.5	12.2991					341.7	0.03106
534	12.8109					341.8	0.03098
534.5	12.9047					341.9	0.03091
535	12.9985					342	0.03084
535.5	12.6829					342.1	0.03077
536	12.3673					342.2	0.0307
536.5	12.4015					342.3	0.03064
537	12.4356					342.4	0.03057
537.5	12.4612					342.5	0.0305
538	12.4867					342.6	0.03044
538.5	12.2735					342.7	0.03038
539	12.0603					342.8	0.03031
539.5	11.8044					342.9	0.03025
540	11.5485					343	0.03019
540.5	11.7277					343.1	0.03013
541	11.9068					343.2	0.03008
541.5	11.9921					343.3	0.03002
542	12.0773					343.4	0.02996
542.5	12.0773					343.5	0.02991
543	12.0773					343.6	0.02985
543.5	12.3162					343.7	0.0298
544	12.555					343.8	0.02975
544.5	12.4868					343.9	0.02969
545	12.4185					344	0.02964
545.5	12.282					344.1	0.02959
546	12.1456					344.2	0.02954
546.5	11.6509					344.3	0.02949
547	11.1562					344.4	0.02945
547.5	11.7191					344.5	0.0294
548	12.282					344.6	0.02935
548.5	12.2735					344.7	0.02931
549	12.265					344.8	0.02927
549.5	12.3417					344.9	0.02922
550	12.4185					345	0.02918
550.5	12.1541					345.1	0.02914
551	11.8897					345.2	0.0291
551.5	11.8129					345.3	0.02906
552	11.7362					345.4	0.02902
552.5	11.847					345.5	0.02898
553	11.9579					345.6	0.02894
553.5	12.0603					345.7	0.0289
554	12.1626					345.8	0.02886
554.5	12.0262					345.9	0.02883
555	11.8897					346	0.02879
555.5	11.7021					346.1	0.02876
556	11.5144					346.2	0.02872
556.5	11.5229					346.3	0.02869
557	11.5315					346.4	0.02866
557.5	11.5997					346.5	0.02862
558	11.6679					346.6	0.02859
558.5	11.7362					346.7	0.02856
559	11.8044					346.8	0.02853
559.5	11.6935					346.9	0.0285
560	11.5826					347	0.02847
560.5	11.5485					347.1	0.02844
561	11.5144					347.2	0.02841
561.5	11.7362					347.3	0.02838
562	11.9579					347.4	0.02836
562.5	11.7362					347.5	0.02833
563	11.5144					347.6	0.0283
563.5	11.5571					347.7	0.02828
564	11.5997					347.8	0.02825
564.5	11.2585					347.9	0.02823
565	10.9174					348	0.0282
565.5	11.1391					348.1	0.02818
566	11.3609					348.2	0.02816
566.5	11.4121					348.3	0.02813
567	11.4632					348.4	0.02811
567.5	11.378					348.5	0.02809
568	11.2927					348.6	0.02807
568.5	11.3182					348.7	0.02805
569	11.3438					348.8	0.02802
569.5	11.3268					348.9	0.028
570	11.3097					349	0.02798
570.5	10.7724					349.1	0.02796
571	10.235					349.2	0.02795
571.5	10.4739					349.3	0.02793
572	10.7127					349.4	0.02791
572.5	10.9686					349.5	0.02789
573	11.2244					349.6	0.02787
573.5	11.0368					349.7	0.02786
574	10.8491					349.8	0.02784
574.5	11.2585					349.9	0.02782
575	11.6679					350	0.02781
575.5	11.4291					350.1	0.02779
576	11.1903					350.2	0.02777
576.5	11.0112					350.3	0.02776
577	10.8321					350.4	0.02774
577.5	11.2244					350.5	0.02773
578	11.6168					350.6	0.02771
578.5	11.6935					350.7	0.0277
579	11.7703					350.8	0.02769
579.5	11.4291					350.9	0.02767
580	11.0879					351	0.02766
580.5	10.9686					351.1	0.02765
581	10.8491					351.2	0.02763
581.5	11.0624					351.3	0.02762
582	11.2756					351.4	0.02761
582.5	11.1903					351.5	0.0276
583	11.105					351.6	0.02758
583.5	11.1562					351.7	0.02757
584	11.2074					351.8	0.02756
584.5	10.8321					351.9	0.02755
585	10.4568					352	0.02754
585.5	10.9259					352.1	0.02753
586	11.395					352.2	0.02752
586.5	11.0453					352.3	0.02751
587	10.6956					352.4	0.0275
587.5	10.9686					352.5	0.02749
588	11.2415					352.6	0.02748
588.5	11.2159					352.7	0.02747
589	11.1903					352.8	0.02746
589.5	11.3609					352.9	0.02745
590	11.5315					353	0.02744
590.5	10.9686					353.1	0.02743
591	10.4056					353.2	0.02742
591.5	10.5762					353.3	0.02741
592	10.7468					353.4	0.02741
592.5	10.8321					353.5	0.0274
593	10.9174					353.6	0.02739
593.5	10.96					353.7	0.02738
594	11.0027					353.8	0.02737
594.5	10.8833					353.9	0.02737
595	10.7638					354	0.02736
595.5	10.7468					354.1	0.02735
596	10.7297					354.2	0.02734
596.5	10.7809					354.3	0.02734
597	10.8321					354.4	0.02733
597.5	10.6274					354.5	0.02732
598	10.4227					354.6	0.02732
598.5	10.4653					354.7	0.02731
599	10.508					354.8	0.0273
599.5	10.5847					354.9	0.0273
600	10.6615					355	0.02729
						355.1	0.02729
						355.2	0.02728
						355.3	0.02727
						355.4	0.02727
						355.5	0.02726
						355.6	0.02726
						355.7	0.02725
						355.8	0.02724
						355.9	0.02724
						356	0.02723
						356.1	0.02723
						356.2	0.02722
						356.3	0.02722
						356.4	0.02721
						356.5	0.02721
						356.6	0.0272
						356.7	0.0272
						356.8	0.02719
						356.9	0.02719
						357	0.02718
						357.1	0.02718
						357.2	0.02717
						357.3	0.02717
						357.4	0.02716
						357.5	0.02716
						357.6	0.02715
						357.7	0.02715
						357.8	0.02715
						357.9	0.02714
						358	0.02714
						358.1	0.02713
						358.2	0.02713
						358.3	0.02712
						358.4	0.02712
						358.5	0.02712
						358.6	0.02711
						358.7	0.02711
						358.8	0.0271
						358.9	0.0271
						359	0.02709
						359.1	0.02709
						359.2	0.02709
						359.3	0.02708
						359.4	0.02708
						359.5	0.02707
						359.6	0.02707
						359.7	0.02706
						359.8	0.02706
						359.9	0.02706
						360	0.02705
						360.1	0.02705
						360.2	0.02704
						360.3	0.02704
						360.4	0.02704
						360.5	0.02703
						360.6	0.02703
						360.7	0.02702
						360.8	0.02702
						360.9	0.02701
						361	0.02701
						361.1	0.02701
						361.2	0.027
						361.3	0.027
						361.4	0.02699
						361.5	0.02699
						361.6	0.02698
						361.7	0.02698
						361.8	0.02698
						361.9	0.02697
						362	0.02697
						362.1	0.02696
						362.2	0.02696
						362.3	0.02695
						362.4	0.02695
						362.5	0.02694
						362.6	0.02694
						362.7	0.02694
						362.8	0.02693
						362.9	0.02693
						363	0.02692
						363.1	0.02692
						363.2	0.02691
						363.3	0.02691
						363.4	0.0269
						363.5	0.0269
						363.6	0.02689
						363.7	0.02689
						363.8	0.02688
						363.9	0.02688
						364	0.02687
						364.1	0.02687
						364.2	0.02686
						364.3	0.02686
						364.4	0.02685
						364.5	0.02685
						364.6	0.02684
						364.7	0.02684
						364.8	0.02683
						364.9	0.02683
						365	0.02682
						365.1	0.02681
						365.2	0.02681
						365.3	0.0268
						365.4	0.0268
						365.5	0.02679
						365.6	0.02679
						365.7	0.02678
						365.8	0.02678
						365.9	0.02677
						366	0.02676
						366.1	0.02676
						366.2	0.02675
						366.3	0.02675
						366.4	0.02674
						366.5	0.02673
						366.6	0.02673
						366.7	0.02672
						366.8	0.02672
						366.9	0.02671
						367	0.0267
						367.1	0.0267
						367.2	0.02669
						367.3	0.02668
						367.4	0.02668
						367.5	0.02667
						367.6	0.02666
						367.7	0.02666
						367.8	0.02665
						367.9	0.02665
						368	0.02664
						368.1	0.02663
						368.2	0.02663
						368.3	0.02662
						368.4	0.02661
						368.5	0.0266
						368.6	0.0266
						368.7	0.02659
						368.8	0.02658
						368.9	0.02658
						369	0.02657
						369.1	0.02656
						369.2	0.02656
						369.3	0.02655
						369.4	0.02654
						369.5	0.02654
						369.6	0.02653
						369.7	0.02652
						369.8	0.02651
						369.9	0.02651
						370	0.0265
						370.1	0.02649
						370.2	0.02649
						370.3	0.02648
						370.4	0.02647
						370.5	0.02646
						370.6	0.02646
						370.7	0.02645
						370.8	0.02644
						370.9	0.02644
						371	0.02643
						371.1	0.02642
						371.2	0.02641
						371.3	0.02641
						371.4	0.0264
						371.5	0.02639
						371.6	0.02639
						371.7	0.02638
						371.8	0.02637
						371.9	0.02637
						372	0.02636
						372.1	0.02635
						372.2	0.02634
						372.3	0.02634
						372.4	0.02633
						372.5	0.02632
						372.6	0.02632
						372.7	0.02631
						372.8	0.0263
						372.9	0.0263
						373	0.02629
						373.1	0.02628
						373.2	0.02628
						373.3	0.02627
						373.4	0.02627
						373.5	0.02626
						373.6	0.02625
						373.7	0.02625
						373.8	0.02624
						373.9	0.02624
						374	0.02623
						374.1	0.02622
						374.2	0.02622
						374.3	0.02621
						374.4	0.02621
						374.5	0.0262
						374.6	0.0262
						374.7	0.02619
						374.8	0.02619
						374.9	0.02618
						375	0.02618
						375.1	0.02617
						375.2	0.02617
						375.3	0.02616
						375.4	0.02616
						375.5	0.02616
						375.6	0.02615
						375.7	0.02615
						375.8	0.02614
						375.9	0.02614
						376	0.02614
						376.1	0.02613
						376.2	0.02613
						376.3	0.02613
						376.4	0.02613
						376.5	0.02612
						376.6	0.02612
						376.7	0.02612
						376.8	0.02612
						376.9	0.02612
						377	0.02612
						377.1	0.02611
						377.2	0.02611
						377.3	0.02611
						377.4	0.02611
						377.5	0.02611
						377.6	0.02611
						377.7	0.02611
						377.8	0.02611
						377.9	0.02611
						378	0.02611
						378.1	0.02611
						378.2	0.02612
						378.3	0.02612
						378.4	0.02612
						378.5	0.02612
						378.6	0.02612
						378.7	0.02613
						378.8	0.02613
						378.9	0.02613
						379	0.02613
						379.1	0.02614
						379.2	0.02614
						379.3	0.02615
						379.4	0.02615
						379.5	0.02616
						379.6	0.02616
						379.7	0.02617
						379.8	0.02617
						379.9	0.02618
						380	0.02618
						380.1	0.02619
						380.2	0.0262
						380.3	0.0262
						380.4	0.02621
						380.5	0.02622
						380.6	0.02623
						380.7	0.02623
						380.8	0.02624
						380.9	0.02625
						381	0.02626
						381.1	0.02627
						381.2	0.02628
						381.3	0.02629
						381.4	0.0263
						381.5	0.02631
						381.6	0.02632
						381.7	0.02633
						381.8	0.02634
						381.9	0.02635
						382	0.02637
						382.1	0.02638
						382.2	0.02639
						382.3	0.0264
						382.4	0.02642
						382.5	0.02643
						382.6	0.02644
						382.7	0.02646
						382.8	0.02647
						382.9	0.02649
						383	0.0265
						383.1	0.02652
						383.2	0.02653
						383.3	0.02655
						383.4	0.02656
						383.5	0.02658
						383.6	0.02659
						383.7	0.02661
						383.8	0.02663
						383.9	0.02664
						384	0.02666
						384.1	0.02668
						384.2	0.02669
						384.3	0.02671
						384.4	0.02673
						384.5	0.02675
						384.6	0.02676
						384.7	0.02678
						384.8	0.0268
						384.9	0.02682
						385	0.02684
						385.1	0.02686
						385.2	0.02687
						385.3	0.02689
						385.4	0.02691
						385.5	0.02693
						385.6	0.02695
						385.7	0.02697
						385.8	0.02699
						385.9	0.02701
						386	0.02702
						386.1	0.02704
						386.2	0.02706
						386.3	0.02708
						386.4	0.0271
						386.5	0.02712
						386.6	0.02714
						386.7	0.02716
						386.8	0.02717
						386.9	0.02719
						387	0.02721
						387.1	0.02723
						387.2	0.02725
						387.3	0.02726
						387.4	0.02728
						387.5	0.0273
						387.6	0.02732
						387.7	0.02733
						387.8	0.02735
						387.9	0.02737
						388	0.02738
						388.1	0.0274
						388.2	0.02741
						388.3	0.02743
						388.4	0.02744
						388.5	0.02746
						388.6	0.02747
						388.7	0.02749
						388.8	0.0275
						388.9	0.02751
						389	0.02752
						389.1	0.02754
						389.2	0.02755
						389.3	0.02756
						389.4	0.02757
						389.5	0.02758
						389.6	0.02759
						389.7	0.0276
						389.8	0.0276
						389.9	0.02761
						390	0.02762
						390.1	0.02762
						390.2	0.02763
						390.3	0.02763
						390.4	0.02764
						390.5	0.02764
						390.6	0.02764
						390.7	0.02764
						390.8	0.02765
						390.9	0.02765
						391	0.02764
						391.1	0.02764
						391.2	0.02764
						391.3	0.02764
						391.4	0.02763
						391.5	0.02763
						391.6	0.02762
						391.7	0.02761
						391.8	0.02761
						391.9	0.0276
						392	0.02759
						392.1	0.02758
						392.2	0.02756
						392.3	0.02755
						392.4	0.02754
						392.5	0.02752
						392.6	0.02751
						392.7	0.02749
						392.8	0.02747
						392.9	0.02745
						393	0.02743
						393.1	0.02741
						393.2	0.02738
						393.3	0.02736
						393.4	0.02733
						393.5	0.02731
						393.6	0.02728
						393.7	0.02725
						393.8	0.02722
						393.9	0.02719
						394	0.02715
						394.1	0.02712
						394.2	0.02708
						394.3	0.02705
						394.4	0.02701
						394.5	0.02697
						394.6	0.02693
						394.7	0.02688
						394.8	0.02684
						394.9	0.02679
						395	0.02675
						395.1	0.0267
						395.2	0.02665
						395.3	0.0266
						395.4	0.02655
						395.5	0.02649
						395.6	0.02644
						395.7	0.02638
						395.8	0.02632
						395.9	0.02626
						396	0.0262
						396.1	0.02614
						396.2	0.02608
						396.3	0.02601
						396.4	0.02595
						396.5	0.02588
						396.6	0.02581
						396.7	0.02574
						396.8	0.02567
						396.9	0.02559
						397	0.02552
						397.1	0.02544
						397.2	0.02536
						397.3	0.02528
						397.4	0.0252
						397.5	0.02512
						397.6	0.02503
						397.7	0.02495
						397.8	0.02486
						397.9	0.02477
						398	0.02469
						398.1	0.02459
						398.2	0.0245
						398.3	0.02441
						398.4	0.02431
						398.5	0.02422
						398.6	0.02412
						398.7	0.02402
						398.8	0.02392
						398.9	0.02382
						399	0.02372
						399.1	0.02361
						399.2	0.02351
						399.3	0.0234
						399.4	0.02329
						399.5	0.02318
						399.6	0.02307
						399.7	0.02296
						399.8	0.02285
						399.9	0.02273
						400	0.02262
						400.1	0.0225
						400.2	0.02238
						400.3	0.02227
						400.4	0.02215
						400.5	0.02203
						400.6	0.0219
						400.7	0.02178
						400.8	0.02166
						400.9	0.02153
						401	0.02141
						401.1	0.02128
						401.2	0.02115
						401.3	0.02102
						401.4	0.02089
						401.5	0.02076
						401.6	0.02063
						401.7	0.0205
						401.8	0.02037
						401.9	0.02023
						402	0.0201
						402.1	0.01996
						402.2	0.01982
						402.3	0.01969
						402.4	0.01955
						402.5	0.01941
						402.6	0.01927
						402.7	0.01913
						402.8	0.01899
						402.9	0.01885
						403	0.01871
						403.1	0.01857
						403.2	0.01843
						403.3	0.01828
						403.4	0.01814
						403.5	0.01799
						403.6	0.01785
						403.7	0.0177
						403.8	0.01756
						403.9	0.01741
						404	0.01727
						404.1	0.01712
						404.2	0.01698
						404.3	0.01683
						404.4	0.01668
						404.5	0.01653
						404.6	0.01639
						404.7	0.01624
						404.8	0.01609
						404.9	0.01594
						405	0.01579
						405.1	0.01565
						405.2	0.0155
						405.3	0.01535
						405.4	0.0152
						405.5	0.01505
						405.6	0.0149
						405.7	0.01476
						405.8	0.01461
						405.9	0.01446
						406	0.01431
						406.1	0.01416
						406.2	0.01402
						406.3	0.01387
						406.4	0.01372
						406.5	0.01357
						406.6	0.01343
						406.7	0.01328
						406.8	0.01313
						406.9	0.01299
						407	0.01284
						407.1	0.0127
						407.2	0.01255
						407.3	0.01241
						407.4	0.01226
						407.5	0.01212
						407.6	0.01198
						407.7	0.01183
						407.8	0.01169
						407.9	0.01155
						408	0.01141
						408.1	0.01127
						408.2	0.01112
						408.3	0.01098
						408.4	0.01085
						408.5	0.01071
						408.6	0.01057
						408.7	0.01043
						408.8	0.01029
						408.9	0.01016
						409	0.01002
						409.1	0.00989
						409.2	0.00975
						409.3	0.00962
						409.4	0.00949
						409.5	0.00935
						409.6	0.00922
						409.7	0.00909
						409.8	0.00896
						409.9	0.00883
						410	0.0087
						410.1	0.00858
						410.2	0.00845
						410.3	0.00832
						410.4	0.0082
						410.5	0.00807
						410.6	0.00795
						410.7	0.00783
						410.8	0.0077
						410.9	0.00758
						411	0.00746
						411.1	0.00734
						411.2	0.00723
						411.3	0.00711
						411.4	0.00699
						411.5	0.00688
						411.6	0.00676
						411.7	0.00665
						411.8	0.00653
						411.9	0.00642
						412	0.00631
						412.1	0.0062
						412.2	0.00609
						412.3	0.00598
						412.4	0.00588
						412.5	0.00577
						412.6	0.00567
						412.7	0.00556
						412.8	0.00546
						412.9	0.00536
						413	0.00526
						413.1	0.00516
						413.2	0.00506
						413.3	0.00496
						413.4	0.00486
						413.5	0.00476
						413.6	0.00467
						413.7	0.00458
						413.8	0.00448
						413.9	0.00439
						414	0.0043
						414.1	0.00421
						414.2	0.00412
						414.3	0.00403
						414.4	0.00394
						414.5	0.00386
						414.6	0.00377
						414.7	0.00369
						414.8	0.00361
						414.9	0.00353
						415	0.00344
						415.1	0.00336
						415.2	0.00329
						415.3	0.00321
						415.4	0.00313
						415.5	0.00306
						415.6	0.00298
						415.7	0.00291
						415.8	0.00284
						415.9	0.00276
						416	0.00269
						416.1	0.00262
						416.2	0.00255
						416.3	0.00249
						416.4	0.00242
						416.5	0.00236
						416.6	0.00229
						416.7	0.00223
						416.8	0.00217
						416.9	0.0021
						417	0.00204
						417.1	0.00198
						417.2	0.00193
						417.3	0.00187
						417.4	0.00181
						417.5	0.00176
						417.6	0.0017
						417.7	0.00165
						417.8	0.0016
						417.9	0.00154
						418	0.00149
						418.1	0.00144
						418.2	0.0014
						418.3	0.00135
						418.4	0.0013
						418.5	0.00126
						418.6	0.00121
						418.7	0.00117
						418.8	0.00113
						418.9	0.00108
						419	0.00104
						419.1	0.001
						419.2	0.000963843
						419.3	0.000925855
						419.4	0.000888807
						419.5	0.000852697
						419.6	0.00081752
						419.7	0.000783274
						419.8	0.000749956
						419.9	0.000717562
						420	0.00068609
						420.1	0.000655535
						420.2	0.000625895
						420.3	0.000597166
						420.4	0.000569346
						420.5	0.000542431
						420.6	0.000516418
						420.7	0.000491303
						420.8	0.000467083
						420.9	0.000443755
						421	0.000421316
						421.1	0.000399762
						421.2	0.00037909
						421.3	0.000359297
						421.4	0.000340379
						421.5	0.000322334
						421.6	0.000305158
						421.7	0.000288847
						421.8	0.000273398
						421.9	0.000258809
						422	0.000245075
						422.1	0.000232194
						422.2	0.000220162
						422.3	0.000208976
						422.4	0.000198633
						422.5	0.000189129
						422.6	0.000180461
						422.7	0.000172626
						422.8	0.00016562
						422.9	0.000159441
						423	0
						423.1	0
						423.2	0
						423.3	0
						423.4	0
						423.5	0
						423.6	0
						423.7	0
						423.8	0
						423.9	0
						424	0
						424.1	0
						424.2	0
						424.3	0
						424.4	0
						424.5	0
						424.6	0
						424.7	0
						424.8	0
						424.9	0
						425	0
						425.1	0
						425.2	0
						425.3	0
						425.4	0
						425.5	0
						425.6	0
						425.7	0
						425.8	0
						425.9	0
						426	0
						426.1	0
						426.2	0
						426.3	0
						426.4	0
						426.5	0
						426.6	0
						426.7	0
						426.8	0
						426.9	0
						427	0
						427.1	0
						427.2	0
						427.3	0
						427.4	0
						427.5	0
						427.6	0
						427.7	0
						427.8	0
						427.9	0
						428	0
						428.1	0
						428.2	0
						428.3	0
						428.4	0
						428.5	0
						428.6	0
						428.7	0
						428.8	0
						428.9	0
						429	0
						429.1	0
						429.2	0
						429.3	0
						429.4	0
						429.5	0
						429.6	0
						429.7	0
						429.8	0
						429.9	0
						430	0

## Sheet: Fig.7
DELTA / ppm	NMR stock solution	DELTA / ppm	NMR 325 nm	DELTA / ppm	NMR 415 nm
-1.48761	-0.31515	-1.43507	-1.09732	-1.48731	-0.76435
-1.48746	-0.49315	-1.43492	-1.146	-1.48716	-1.13189
-1.4873	-0.37778	-1.43477	-1.22341	-1.48701	-1.27089
-1.48715	-0.26131	-1.43461	-1.50873	-1.48685	-0.91544
-1.487	-0.13275	-1.43446	-1.79404	-1.4867	0.09509
-1.48685	-0.00309	-1.43431	-2.07936	-1.48655	1.11577
-1.48669	0.33424	-1.43416	-2.31227	-1.4864	1.31099
-1.48654	0.67267	-1.434	-2.16624	-1.48624	0.77809
-1.48639	0.57048	-1.43385	-2.02022	-1.48609	0.2212
-1.48623	0.04746	-1.4337	-1.87419	-1.48594	-0.20833
-1.48608	-0.50304	-1.43354	-1.70232	-1.48578	-0.81312
-1.48593	-0.6305	-1.43339	-1.34362	-1.48563	-1.38956
-1.48578	-0.33273	-1.43324	-0.98491	-1.48548	-1.44732
-1.48562	-0.03386	-1.43309	-0.62621	-1.48533	-1.23568
-1.48547	0.19469	-1.43293	-0.35489	-1.48517	-1.44543
-1.48532	0.21337	-1.43278	-0.71509	-1.48502	-1.93492
-1.48517	0.17821	-1.43263	-1.07529	-1.48487	-1.81732
-1.48501	-0.27779	-1.43248	-1.43549	-1.48472	-0.90165
-1.48486	-0.98101	-1.43232	-1.69031	-1.48456	0.02409
-1.48471	-1.47218	-1.43217	-1.18366	-1.48441	0.41078
-1.48455	-1.37548	-1.43202	-0.67673	-1.48426	0.5134
-1.4844	-0.85575	-1.43186	-0.17008	-1.4841	0.59593
-1.48425	-0.59424	-1.43171	0.30771	-1.48395	0.55043
-1.4841	-0.5426	-1.43156	0.57472	-1.4838	0.46262
-1.48394	-0.34701	-1.43141	0.84202	-1.48365	0.67582
-1.48379	-0.15033	-1.43125	1.10903	-1.48349	1.09527
-1.48364	-0.0822	-1.4311	1.2488	-1.48334	1.2251
-1.48348	-0.01298	-1.43095	0.46742	-1.48319	1.02537
-1.48333	0.05515	-1.43079	-0.31369	-1.48303	0.96043
-1.48318	0.12437	-1.43064	-1.09507	-1.48288	1.12003
-1.48303	0.2815	-1.43049	-1.72311	-1.48273	1.0802
-1.48287	0.43863	-1.43034	-1.24642	-1.48258	0.72084
-1.48272	0.60894	-1.43018	-0.76944	-1.48242	0.37305
-1.48257	0.77925	-1.43003	-0.29275	-1.48227	0.08012
-1.48241	0.98033	-1.42988	0.12622	-1.48212	-0.48107
-1.48226	1.39238	-1.42972	0.12622	-1.48196	-1.22663
-1.48211	1.52753	-1.42957	0.05622	-1.48181	-1.58992
-1.48196	1.24075	-1.42942	-0.5189	-1.48166	-1.33208
-1.4818	0.62872	-1.42927	-1.1159	-1.48151	-0.76385
-1.48165	0.43863	-1.42911	-1.87075	-1.48135	-0.1989
-1.4815	0.68805	-1.42896	-2.55558	-1.4812	0.12543
-1.48135	0.93748	-1.42881	-2.7353	-1.48105	-0.23986
-1.48119	0.92319	-1.42866	-2.84573	-1.4809	-1.4372
-1.48104	0.90891	-1.4285	-2.45633	-1.48074	-2.61295
-1.48089	0.89463	-1.42835	-2.13696	-1.48059	-2.71734
-1.48073	0.88034	-1.4282	-2.32267	-1.48044	-1.93776
-1.48058	0.42984	-1.42804	-2.48942	-1.48028	-1.34742
-1.48043	-0.02067	-1.42789	-2.51937	-1.48013	-1.24096
-1.48028	-0.28658	-1.42774	-2.43257	-1.47998	-0.95291
-1.48012	-0.12945	-1.42759	-1.50399	-1.47983	-0.33833
-1.47997	0.14964	-1.42743	-0.63206	-1.47967	-0.1232
-1.47982	0.42984	-1.42728	-0.16847	-1.47952	-0.50851
-1.47966	0.7353	-1.42713	0.2954	-1.47937	-0.68174
-1.47951	1.04186	-1.42697	0.75899	-1.47921	-0.15332
-1.47936	1.04626	-1.42682	1.14986	-1.47906	0.47066
-1.47921	1.05065	-1.42667	1.01436	-1.47891	0.54835
-1.47905	1.05505	-1.42652	0.87915	-1.47876	0.28076
-1.4789	1.06054	-1.42636	0.74365	-1.4786	0.05192
-1.47875	0.9155	-1.42621	0.56061	-1.47845	-0.22478
-1.47859	0.77156	-1.42606	0.03271	-1.4783	-0.58404
-1.47844	0.23095	-1.4259	-0.44817	-1.47815	-0.64154
-1.47829	-0.30855	-1.42575	-0.4758	-1.47799	-0.26975
-1.47814	-0.51513	-1.4256	0.37651	-1.47784	0.04479
-1.47798	-0.29976	-1.42545	1.43197	-1.47769	-0.02599
-1.47783	-0.32174	-1.42529	1.91259	-1.47753	-0.15278
-1.47768	-0.34262	-1.42514	1.88792	-1.47738	0.000785725
-1.47753	-0.36459	-1.42499	1.82893	-1.47723	0.27427
-1.47737	-0.38547	-1.42484	1.5204	-1.47708	0.53224
-1.47722	-0.40745	-1.42468	1.21187	-1.47692	0.99494
-1.47707	-0.42832	-1.42453	0.90334	-1.47677	1.64547
-1.47691	-0.30965	-1.42438	0.53928	-1.47662	1.91865
-1.47676	-0.19098	-1.42422	-0.22456	-1.47646	1.42146
-1.47661	-0.07231	-1.42407	-0.87146	-1.47631	0.48629
-1.47646	0.04746	-1.42392	-0.67676	-1.47616	-0.29813
-1.4763	-0.15033	-1.42377	-0.527	-1.47601	-0.6788
-1.47615	-0.34701	-1.42361	-0.70074	-1.47585	-0.64093
-1.476	-0.78213	-1.42346	-0.87447	-1.4757	-0.25542
-1.47584	-0.79422	-1.42331	-1.04821	-1.47555	0.13799
-1.47569	-0.62281	-1.42315	-1.10058	-1.47539	0.08281
-1.47554	-0.4503	-1.423	-0.27984	-1.47524	-0.43117
-1.47539	-0.67335	-1.42285	0.42392	-1.47509	-0.92811
-1.47523	-0.89641	-1.4227	0.28613	-1.47494	-1.03101
-1.47508	-1.12056	-1.42254	0.19706	-1.47478	-0.71739
-1.47493	-1.34362	-1.42239	0.45846	-1.47463	-0.11668
-1.47477	-1.14473	-1.42224	0.68947	-1.47448	0.45059
-1.47462	-0.94585	-1.42208	0.62936	-1.47433	0.42743
-1.47447	-0.93706	-1.42193	0.06723	-1.47417	-0.36817
-1.47432	-0.92717	-1.42178	-0.47415	-1.47402	-1.19567
-1.47416	-0.91729	-1.42163	-0.94204	-1.47387	-1.19463
-1.47401	-0.9074	-1.42147	-0.81377	-1.47371	-0.56249
-1.47386	-0.65248	-1.42132	-0.14371	-1.47356	-0.24285
-1.47371	-0.39646	-1.42117	0.79166	-1.47341	-0.57796
-1.47355	-0.14044	-1.42102	1.65857	-1.47326	-1.11882
-1.4734	0.11558	-1.42086	1.96088	-1.4731	-1.54764
-1.47325	0.25842	-1.42071	1.78607	-1.47295	-1.86142
-1.47309	0.40237	-1.42056	1.88109	-1.4728	-1.80135
-1.47294	0.12437	-1.4204	2.47691	-1.47264	-1.1801
-1.47279	-0.15362	-1.42025	2.9709	-1.47249	-0.6559
-1.47264	-0.19538	-1.4201	2.93008	-1.47234	-1.06224
-1.47248	-0.23603	-1.41995	2.67402	-1.47219	-1.97044
-1.47233	-0.27669	-1.41979	2.41389	-1.47203	-2.10896
-1.47218	-0.31734	-1.41964	2.12221	-1.47188	-1.26441
-1.47202	-0.11077	-1.41949	1.77777	-1.47173	-0.53209
-1.47187	0.0969	-1.41933	1.05442	-1.47157	-0.52505
-1.47172	0.30457	-1.41918	0.3314	-1.47142	-0.64571
-1.47157	0.51224	-1.41903	-0.39163	-1.47127	-0.40727
-1.47141	0.376	-1.41888	-1.06489	-1.47112	-0.21538
-1.47126	0.24084	-1.41872	-1.38086	-1.47096	-0.39817
-1.47111	0.10569	-1.41857	-1.69651	-1.47081	-0.62232
-1.47096	-0.02946	-1.41842	-2.01215	-1.47066	-0.73946
-1.4708	0.16393	-1.41826	-2.30879	-1.47051	-1.12569
-1.47065	0.35841	-1.41811	-2.469	-1.47035	-1.74596
-1.4705	0.15734	-1.41796	-2.60251	-1.4702	-1.93937
-1.47034	-0.04374	-1.41781	-2.47638	-1.47005	-1.5532
-1.47019	-0.41184	-1.41765	-1.80242	-1.46989	-1.21565
-1.47004	-0.358	-1.4175	-0.88985	-1.46974	-1.11746
-1.46989	-0.10198	-1.41735	-0.56233	-1.46959	-0.6756
-1.46973	0.57598	-1.4172	-0.88355	-1.46944	0.157
-1.46958	1.12977	-1.41704	-1.71985	-1.46928	0.4742
-1.46943	1.26272	-1.41689	-2.63004	-1.46913	-0.06629
-1.46927	0.98253	-1.41674	-3.4666	-1.46898	-0.56172
-1.46912	0.70234	-1.41658	-3.707	-1.46882	-0.38989
-1.46897	0.31666	-1.41643	-3.42181	-1.46867	-0.24746
-1.46882	0.35292	-1.41628	-2.98705	-1.46852	-0.84654
-1.46866	0.59136	-1.41613	-2.61795	-1.46837	-1.6234
-1.46851	0.12657	-1.41597	-2.72204	-1.46821	-1.67241
-1.46836	-0.67335	-1.41582	-2.74992	-1.46806	-1.06678
-1.4682	-0.77005	-1.41567	-2.23129	-1.46791	-0.39131
-1.46805	-0.06682	-1.41551	-1.71233	-1.46775	0.22371
-1.4679	0.63751	-1.41536	-1.19337	-1.4676	0.77698
-1.46775	0.69025	-1.41521	-0.70022	-1.46745	0.90359
-1.46759	0.32215	-1.41506	-0.39202	-1.4673	0.52482
-1.46744	0.1903	-1.4149	-0.0835	-1.46714	0.25354
-1.46729	0.05954	-1.41475	0.22503	-1.46699	0.4181
-1.46714	-0.39316	-1.4146	0.52618	-1.46684	0.44028
-1.46698	-0.84586	-1.41444	0.77447	-1.46669	-0.10626
-1.46683	-1.11397	-1.41429	1.02309	-1.46653	-0.66758
-1.46668	-0.95904	-1.41414	1.27171	-1.46638	-0.73334
-1.46652	-0.77884	-1.41399	1.57166	-1.46623	-0.79688
-1.46637	-0.59754	-1.41383	2.23931	-1.46607	-1.34825
-1.46622	-0.39096	-1.41368	2.85591	-1.46592	-1.74633
-1.46607	-0.18329	-1.41353	2.9871	-1.46577	-1.18944
-1.46591	0.34743	-1.41338	2.29328	-1.46562	-0.17947
-1.46576	0.87814	-1.41322	1.71484	-1.46546	0.13314
-1.46561	1.22426	-1.41307	1.19985	-1.46531	-0.3877
-1.46545	1.14955	-1.41292	1.13695	-1.46516	-0.89811
-1.4653	0.54631	-1.41276	1.04986	-1.465	-0.94553
-1.46515	-0.05693	-1.41261	0.78964	-1.46485	-0.81486
-1.465	-0.2646	-1.41246	0.52941	-1.4647	-0.71075
-1.46484	-0.47118	-1.41231	0.26918	-1.46455	-0.52013
-1.46469	-0.7206	-1.41215	0.01336	-1.46439	-0.26861
-1.46454	-0.97003	-1.412	-0.21092	-1.46424	-0.10662
-1.46438	-0.51623	-1.41185	-0.43521	-1.46409	0.04773
-1.46423	-0.06132	-1.41169	-0.65949	-1.46393	0.28681
-1.46408	0.26941	-1.41154	-0.85402	-1.46378	0.34903
-1.46393	0.60015	-1.41139	-0.83567	-1.46363	0.01242
-1.46377	0.90451	-1.41124	-0.81733	-1.46348	-0.40933
-1.46362	1.20998	-1.41108	-0.79898	-1.46332	-0.53082
-1.46347	1.36161	-1.41093	-0.75124	-1.46317	-0.57016
-1.46332	1.09241	-1.41078	-0.49326	-1.46302	-0.97571
-1.46316	0.8232	-1.41062	-0.23969	-1.46287	-1.62473
-1.46301	0.97594	-1.41047	-0.01765	-1.46271	-1.94116
-1.46286	0.86386	-1.41032	0.14844	-1.46256	-1.70183
-1.4627	0.75288	-1.41017	-0.15614	-1.46241	-1.2609
-1.46255	0.66827	-1.41001	-0.92118	-1.46225	-1.06023
-1.4624	0.58367	-1.40986	-1.37087	-1.4621	-1.19423
-1.46225	0.31117	-1.40971	-1.76469	-1.46195	-1.3564
-1.46209	0.03976	-1.40956	-1.6885	-1.4618	-1.08421
-1.46194	-0.23164	-1.4094	-1.14746	-1.46164	-0.31519
-1.46179	-0.50304	-1.40925	-0.89023	-1.46149	0.34583
-1.46163	-0.6261	-1.4091	-0.64733	-1.46134	0.35108
-1.46148	-0.74807	-1.40894	-0.50692	-1.46118	0.14445
-1.46133	-0.4481	-1.40879	-0.36651	-1.46103	0.62695
-1.46118	-0.14813	-1.40864	-0.2261	-1.46088	1.66526
-1.46102	0.10349	-1.40849	-0.10334	-1.46073	2.08244
-1.46087	0.35622	-1.40833	-0.10671	-1.46057	1.40332
-1.46072	0.60784	-1.40818	-0.11008	-1.46042	0.58762
-1.46056	0.86056	-1.40803	-0.11345	-1.46027	0.4774
-1.46041	0.84848	-1.40787	-0.10546	-1.46011	0.54482
-1.46026	0.83749	-1.40772	-0.01635	-1.45996	-0.05254
-1.46011	0.40456	-1.40757	0.07277	-1.45981	-1.01917
-1.45995	-0.02836	-1.40742	0.16188	-1.45966	-1.44338
-1.4598	-0.0844	-1.40726	0.25099	-1.4595	-1.20149
-1.45965	-0.13934	-1.40711	0.34011	-1.45935	-0.93707
-1.4595	-0.19538	-1.40696	0.42922	-1.4592	-1.03584
-1.45934	-0.25032	-1.4068	0.51833	-1.45905	-1.36493
-1.45919	-0.18329	-1.40665	0.59898	-1.45889	-1.72925
-1.45904	-0.11517	-1.4065	0.6192	-1.45874	-1.9656
-1.45888	0.3749	-1.40635	0.63501	-1.45859	-1.93721
-1.45873	0.86496	-1.40619	0.61928	-1.45843	-1.90243
-1.45858	0.95286	-1.40604	0.54319	-1.45828	-2.39149
-1.45843	1.04076	-1.40589	-0.03447	-1.45813	-3.2555
-1.45827	1.12867	-1.40574	-1.06945	-1.45798	-3.45372
-1.45812	1.21657	-1.40558	-1.76813	-1.45782	-2.46099
-1.45797	0.35512	-1.40543	-2.35737	-1.45767	-1.23492
-1.45781	-0.50634	-1.40528	-2.04783	-1.45752	-0.99645
-1.45766	-0.94585	-1.40512	-0.96387	-1.45736	-1.5478
-1.45751	-1.38427	-1.40497	-0.3528	-1.45721	-1.6776
-1.45736	-1.02826	-1.40482	0.17724	-1.45706	-0.86367
-1.4572	-0.67225	-1.40467	0.12932	-1.45691	0.29445
-1.45705	-0.31625	-1.40451	0.08139	-1.45675	1.10195
-1.4569	0.03976	-1.40436	0.03346	-1.4566	1.3811
-1.45674	0.03537	-1.40421	-0.03436	-1.45645	1.19691
-1.45659	0.03097	-1.40405	-0.24404	-1.45629	0.72464
-1.45644	0.02658	-1.4039	-0.45372	-1.45614	0.3318
-1.45629	0.02328	-1.40375	-0.6634	-1.45599	0.25956
-1.45613	0.16722	-1.4036	-0.80823	-1.45584	0.2773
-1.45598	0.31117	-1.40344	-0.49071	-1.45568	0.08156
-1.45583	0.45511	-1.40329	-0.1732	-1.45553	-0.12122
-1.45568	0.60015	-1.40314	0.14432	-1.45538	0.04146
-1.45552	1.1924	-1.40298	0.4188	-1.45523	0.50698
-1.45537	1.78465	-1.40283	0.3866	-1.45507	0.90224
-1.45522	1.39238	-1.40268	0.34998	-1.45492	1.18005
-1.45506	1.00121	-1.40253	0.28188	-1.45477	1.58064
-1.45491	0.76277	-1.40237	0.21259	-1.45461	2.06291
-1.45476	0.52433	-1.40222	0.06168	-1.45446	2.2734
-1.45461	0.28589	-1.40207	-0.54933	-1.45431	1.98799
-1.45445	0.04855	-1.40192	-0.84508	-1.45416	1.35129
-1.4543	-0.11956	-1.40176	-1.09262	-1.454	0.72679
-1.45415	-0.28768	-1.40161	-0.92821	-1.45385	0.48254
-1.45399	-0.03386	-1.40146	-0.29931	-1.4537	0.69591
-1.45384	0.643	-1.4013	0.04596	-1.45354	0.92135
-1.45369	1.04406	-1.40115	0.37823	-1.45339	0.58537
-1.45354	0.74189	-1.401	0.61562	-1.45324	-0.22889
-1.45338	0.20239	-1.40085	0.84858	-1.45309	-0.78398
-1.45323	0.08591	-1.40069	1.05007	-1.45293	-0.64403
-1.45308	0.46939	-1.40054	1.2203	-1.45278	-0.16967
-1.45292	0.85287	-1.40039	1.0948	-1.45263	0.14418
-1.45277	0.55949	-1.40023	0.50486	-1.45247	0.29428
-1.45262	0.26721	-1.40008	0.19862	-1.45232	0.46898
-1.45247	0.2815	-1.39993	-0.09405	-1.45217	0.64471
-1.45231	0.29578	-1.39978	-0.2925	-1.45202	0.8102
-1.45216	0.31007	-1.39962	-0.49094	-1.45186	1.08092
-1.45201	0.32545	-1.39947	-0.68934	-1.45171	1.27074
-1.45186	0.42764	-1.39932	-0.84391	-1.45156	0.89576
-1.4517	0.52983	-1.39916	-0.6889	-1.45141	-0.01714
-1.45155	0.63201	-1.39901	-0.53388	-1.45125	-0.70057
-1.4514	0.7353	-1.39886	-0.37882	-1.4511	-0.59049
-1.45124	0.96605	-1.39871	-0.18213	-1.45095	-0.01441
-1.45109	1.19789	-1.39855	0.30837	-1.45079	0.45812
-1.45094	0.72651	-1.3984	0.79887	-1.45064	0.80129
-1.45079	0.25513	-1.39825	1.28942	-1.45049	1.21602
-1.45063	-0.12945	-1.3981	1.72453	-1.45034	1.55572
-1.45048	-0.51293	-1.39794	1.76314	-1.45018	1.54767
-1.45033	0.08811	-1.39779	1.80204	-1.45003	1.22392
-1.45017	0.68915	-1.39764	1.84065	-1.44988	0.7368
-1.45002	0.62542	-1.39748	1.79976	-1.44972	0.15875
-1.44987	0.56279	-1.39733	1.19136	-1.44957	-0.26189
-1.44972	0.50016	-1.39718	0.58767	-1.44942	-0.1688
-1.44956	0.43753	-1.39703	0.01522	-1.44927	0.28683
-1.44941	0.63751	-1.39687	-0.62346	-1.44911	0.46304
-1.44926	0.83859	-1.39672	-1.66415	-1.44896	0.16801
-1.4491	1.03967	-1.39657	-2.09839	-1.44881	-0.03485
-1.44895	1.24075	-1.39641	-1.80816	-1.44865	0.22847
-1.4488	1.6484	-1.39626	-1.53982	-1.4485	0.57462
-1.44865	2.05715	-1.39611	-1.42932	-1.44835	0.63886
-1.44849	1.76267	-1.39596	-1.31854	-1.4482	0.68981
-1.44834	1.4682	-1.3958	-1.20803	-1.44804	0.97467
-1.44819	1.30448	-1.39565	-1.10353	-1.44789	1.14064
-1.44804	1.14185	-1.3955	-1.04395	-1.44774	0.85143
-1.44788	0.60125	-1.39534	-0.97965	-1.44759	0.38323
-1.44773	0.06064	-1.39519	-0.88413	-1.44743	0.06587
-1.44758	-0.30745	-1.39504	-0.85488	-1.44728	-0.27358
-1.44742	0.02878	-1.39489	-1.22753	-1.44713	-0.81637
-1.44727	0.62872	-1.39473	-0.99815	-1.44697	-1.29258
-1.44712	0.80672	-1.39458	-0.07589	-1.44682	-1.48665
-1.44697	0.58806	-1.39443	0.72757	-1.44667	-1.57928
-1.44681	0.3705	-1.39428	0.61429	-1.44652	-1.53056
-1.44666	0.12657	-1.39412	0.03713	-1.44636	-0.87136
-1.44651	-0.11736	-1.39397	-0.25675	-1.44621	0.36623
-1.44635	0.06614	-1.39382	-0.52075	-1.44606	1.27157
-1.4462	0.24963	-1.39366	-0.575	-1.4459	1.24014
-1.44605	0.0112	-1.39351	-0.67336	-1.44575	0.78159
-1.4459	-0.22614	-1.39336	-1.01601	-1.4456	0.52537
-1.44574	-0.22724	-1.39321	-0.79029	-1.44545	0.21458
-1.44559	-0.22724	-1.39305	-0.18176	-1.44529	-0.49988
-1.44544	-0.22834	-1.3929	-0.17055	-1.44514	-1.04772
-1.44528	-0.22834	-1.39275	-0.82088	-1.44499	-0.69906
-1.44513	-0.36789	-1.39259	-1.4058	-1.44483	0.23604
-1.44498	-0.50743	-1.39244	-1.45792	-1.44468	0.85686
-1.44483	-0.64698	-1.39229	-1.04596	-1.44453	0.89698
-1.44467	-0.78543	-1.39214	-0.91748	-1.44438	0.66914
-1.44452	-0.70522	-1.39198	-0.81575	-1.44422	0.26999
-1.44437	-0.62391	-1.39183	-0.90599	-1.44407	-0.30837
-1.44422	-0.5437	-1.39168	-0.99623	-1.44392	-0.66735
-1.44406	-0.46238	-1.39152	-1.08642	-1.44377	-0.43907
-1.44391	-0.57996	-1.39137	-1.17633	-1.44361	0.0535
-1.44376	-0.69753	-1.39122	-1.26656	-1.44346	0.29927
-1.4436	-1.19308	-1.39107	-1.3568	-1.44331	0.4209
-1.44345	-1.68754	-1.39091	-1.44699	-1.44315	0.83071
-1.4433	-2.13914	-1.39076	-1.54736	-1.443	1.40117
-1.44315	-1.88642	-1.39061	-1.72222	-1.44285	1.64476
-1.44299	-1.32713	-1.39046	-1.89708	-1.4427	1.40308
-1.44284	-0.76675	-1.3903	-2.07189	-1.44254	0.80168
-1.44269	-0.73269	-1.39015	-2.19307	-1.44239	-0.08908
-1.44253	-0.69863	-1.39	-1.93659	-1.44224	-0.99884
-1.44238	-0.66456	-1.38984	-1.68011	-1.44208	-1.33677
-1.44223	-0.6294	-1.38969	-1.42358	-1.44193	-0.91029
-1.44208	-0.67445	-1.38954	-1.1323	-1.44178	-0.31774
-1.44192	-0.7184	-1.38939	-0.59724	-1.44163	-0.12227
-1.44177	-1.15902	-1.38923	-0.06219	-1.44147	-0.17906
-1.44162	-1.59854	-1.38908	0.47292	-1.44132	-0.24806
-1.44146	-1.93696	-1.38893	0.94307	-1.44117	-0.57122
-1.44131	-1.85346	-1.38877	0.95093	-1.44102	-1.20425
-1.44116	-1.58535	-1.38862	0.95879	-1.44086	-1.53396
-1.44101	-1.31725	-1.38847	0.9667	-1.44071	-1.18645
-1.44085	-0.96124	-1.38832	0.88832	-1.44056	-0.70562
-1.4407	-0.60523	-1.38816	0.19676	-1.4404	-0.57372
-1.44055	-0.27559	-1.38801	-0.49037	-1.44025	-0.3991
-1.4404	0.05405	-1.38786	-1.14594	-1.4401	0.09075
-1.44024	0.20129	-1.3877	-1.71669	-1.43995	0.15873
-1.44009	-0.07341	-1.38755	-1.61815	-1.43979	-0.73083
-1.43994	-0.51952	-1.3874	-1.05575	-1.43964	-1.6478
-1.43978	-0.96563	-1.38725	-0.77675	-1.43949	-1.44988
-1.43963	-1.52162	-1.38709	-0.54124	-1.43933	-0.61993
-1.43948	-1.86664	-1.38694	-0.61576	-1.43918	-0.48268
-1.43933	-1.60952	-1.38679	-0.69027	-1.43903	-1.08111
-1.43917	-0.93047	-1.38664	-0.76473	-1.43888	-1.30807
-1.43902	-0.21516	-1.38648	-0.75877	-1.43872	-0.83069
-1.43887	0.07822	-1.38633	-0.18627	-1.43857	-0.39697
-1.43871	0.21337	-1.38618	0.38177	-1.43842	-0.33952
-1.43856	0.34852	-1.38602	0.91838	-1.43826	-0.19711
-1.43841	0.26392	-1.38587	1.47205	-1.43811	0.10336
-1.43826	0.17931	-1.38572	2.07289	-1.43796	0.0047
-1.4381	0.06833	-1.38557	2.07188	-1.43781	-0.57717
-1.43795	-0.04265	-1.38541	1.37811	-1.43765	-1.0379
-1.4378	-0.18439	-1.38526	0.68611	-1.4375	-1.17251
-1.43764	-0.74807	-1.38511	0.07555	-1.43735	-1.40211
-1.43749	-1.31175	-1.38495	-0.02373	-1.4372	-1.74842
-1.43734	-1.4535	-1.3848	-0.14178	-1.43704	-1.67702
-1.43719	-1.3579	-1.38465	-0.73664	-1.43689	-1.16291
-1.43703	-1.26231	-1.3845	-1.02407	-1.43674	-0.94836
-1.43688	-0.98211	-1.38434	-0.50298	-1.43658	-1.34307
-1.43673	-0.27998	-1.38419	-0.27357	-1.43643	-1.71497
-1.43658	0.44522	-1.38404	-0.51502	-1.43628	-1.52844
-1.43642	0.74958	-1.38388	-0.52588	-1.43613	-1.14549
-1.43627	0.58367	-1.38373	-0.54119	-1.43597	-1.10604
-1.43612	-0.00419	-1.38358	-0.58795	-1.43582	-1.3749
-1.43596	-0.50963	-1.38343	-0.6803	-1.43567	-1.56792
-1.43581	-0.80301	-1.38327	-1.09704	-1.43551	-1.54335
-1.43566	-0.81949	-1.38312	-1.32653	-1.43536	-1.40647
-1.43551	-0.83597	-1.38297	-0.16219	-1.43521	-1.28423
-1.43535	-0.9942	-1.38282	1.41704	-1.43506	-1.33116
-1.4352	-1.15133	-1.38266	2.19974	-1.4349	-1.56661
-1.43505	-1.30845	-1.38251	1.76237	-1.43475	-1.64478
-1.43489	-1.46558	-1.38236	1.01019	-1.4346	-1.18737
-1.43474	-1.36889	-1.3822	0.35344	-1.43444	-0.34716
-1.43459	-1.2711	-1.38205	0.36804	-1.43429	0.30448
-1.43444	-0.75137	-1.3819	0.38264	-1.43414	0.52507
-1.43428	-0.23164	-1.38175	0.39729	-1.43399	0.62343
-1.43413	0.3716	-1.38159	0.42114	-1.43383	0.93853
-1.43398	0.97594	-1.38144	0.50764	-1.43368	1.42997
-1.43383	1.13196	-1.38129	0.59413	-1.43353	1.8232
-1.43367	1.28799	-1.38113	0.68067	-1.43338	1.88699
-1.43352	1.59675	-1.38098	0.76322	-1.43322	1.63117
-1.43337	1.48468	-1.38083	0.81526	-1.43307	1.37802
-1.43321	0.77046	-1.38068	0.86731	-1.43292	1.42074
-1.43306	-0.15472	-1.38052	0.9194	-1.43276	1.48034
-1.43291	-0.51842	-1.38037	0.85573	-1.43261	0.91606
-1.43276	-0.45909	-1.38022	-0.0268	-1.43246	-0.27297
-1.4326	-0.22834	-1.38006	-0.67126	-1.43231	-1.17239
-1.43245	0.00241	-1.37991	0.36333	-1.43215	-1.06355
-1.4323	0.17052	-1.37976	1.28288	-1.432	-0.27292
-1.43214	0.33974	-1.37961	1.38884	-1.43185	0.51955
-1.43199	0.50895	-1.37945	1.4948	-1.43169	1.19137
-1.43184	0.67816	-1.3793	1.60081	-1.43154	1.82252
-1.43169	0.6452	-1.37915	1.6297	-1.43139	2.07046
-1.43153	0.61333	-1.379	1.11262	-1.43124	1.69636
-1.43138	0.60674	-1.37884	0.59553	-1.43108	1.18084
-1.43123	0.60125	-1.37869	0.07849	-1.43093	0.99444
-1.43107	0.45841	-1.37854	-0.46907	-1.43078	0.72404
-1.43092	0.7386	-1.37838	-1.23398	-1.43062	-0.20301
-1.43077	1.29459	-1.37823	-1.92713	-1.43047	-1.35416
-1.43062	1.64071	-1.37808	-1.99779	-1.43032	-1.74406
-1.43046	1.20778	-1.37793	-1.21387	-1.43017	-1.16057
-1.43031	0.35402	-1.37777	-0.39679	-1.43001	-0.18143
-1.43016	-0.36899	-1.37762	-0.17839	-1.42986	0.7854
-1.43001	-0.87993	-1.37747	-0.63177	-1.42971	1.57493
-1.42985	-1.21176	-1.37731	-1.0104	-1.42956	1.75384
-1.4297	-1.12056	-1.37716	-0.8647	-1.4294	1.07531
-1.42955	-0.84586	-1.37701	-0.71872	-1.42925	0.21411
-1.42939	-0.57007	-1.37686	-0.57302	-1.4291	0.05806
-1.42924	-0.59314	-1.3767	-0.52538	-1.42894	0.39964
-1.42909	-0.82608	-1.37655	-1.17047	-1.42879	0.32433
-1.42894	-1.19198	-1.3764	-1.81528	-1.42864	-0.29686
-1.42878	-1.13485	-1.37624	-2.46037	-1.42849	-0.75438
-1.42863	-0.97332	-1.37609	-2.95569	-1.42833	-0.85937
-1.42848	-1.02167	-1.37594	-2.39887	-1.42818	-1.17965
-1.42832	-0.92607	-1.37579	-1.84177	-1.42803	-1.83156
-1.42817	-0.82938	-1.37563	-1.28494	-1.42787	-2.11826
-1.42802	-0.43931	-1.37548	-0.72486	-1.42772	-1.68432
-1.42787	-0.04814	-1.37533	-0.14408	-1.42757	-1.09699
-1.42771	0.31556	-1.37518	0.29387	-1.42742	-0.91945
-1.42756	0.68036	-1.37502	-0.27559	-1.42726	-0.95701
-1.42741	0.67487	-1.37487	-0.76686	-1.42711	-0.79362
-1.42725	0.24854	-1.37472	-0.71028	-1.42696	-0.44874
-1.4271	0.05844	-1.37456	-0.65341	-1.4268	-0.19402
-1.42695	-0.13055	-1.37441	-0.59682	-1.42665	-0.15052
-1.4268	-0.27998	-1.37426	-0.49223	-1.4265	-0.29012
-1.42664	-0.42832	-1.37411	-0.05223	-1.42635	-0.47012
-1.42649	-0.41843	-1.37395	0.38805	-1.42619	-0.40725
-1.42634	0.01339	-1.3738	0.82805	-1.42604	0.01275
-1.42619	0.59026	-1.37365	1.2322	-1.42589	0.43817
-1.42603	0.74519	-1.37349	1.38202	-1.42574	0.42657
-1.42588	0.57927	-1.37334	1.39336	-1.42558	0.01345
-1.42573	0.20239	-1.37319	0.42888	-1.42543	-0.46678
-1.42557	0.05954	-1.37304	-0.48757	-1.42528	-0.88039
-1.42542	-0.0822	-1.37288	-0.99701	-1.42512	-1.20534
-1.42527	-0.23713	-1.37273	-0.97133	-1.42497	-1.26066
-1.42512	-0.39206	-1.37258	-0.84505	-1.42482	-1.04428
-1.42496	-0.37998	-1.37242	-1.64308	-1.42467	-0.99305
-1.42481	-0.36789	-1.37227	-2.97025	-1.42451	-1.34678
-1.42466	-0.3558	-1.37212	-3.6026	-1.42436	-1.68169
-1.4245	-0.34371	-1.37197	-2.89264	-1.42421	-1.68578
-1.42435	-0.2635	-1.37181	-2.24659	-1.42405	-1.84294
-1.4242	-0.18329	-1.37166	-2.05184	-1.4239	-2.54223
-1.42405	-0.10308	-1.37151	-1.85681	-1.42375	-3.06944
-1.42389	-0.02177	-1.37136	-1.66206	-1.4236	-2.54293
-1.42374	0.16393	-1.3712	-1.41841	-1.42344	-1.40222
-1.42359	0.35072	-1.37105	-0.8335	-1.42329	-0.79087
-1.42343	0.53642	-1.3709	-0.24832	-1.42314	-0.76076
-1.42328	0.72321	-1.37074	0.33659	-1.42298	-0.39385
-1.42313	0.36611	-1.37059	0.78436	-1.42283	0.42895
-1.42298	0.009	-1.37044	0.26694	-1.42268	0.74241
-1.42282	-0.34811	-1.37029	-0.25019	-1.42253	0.14364
-1.42267	-0.70412	-1.37013	-0.7676	-1.42237	-0.56663
-1.42252	-0.70961	-1.36998	-1.15476	-1.42222	-0.70131
-1.42237	-0.71401	-1.36983	-0.62976	-1.42207	-0.51999
-1.42221	-0.7195	-1.36967	-0.10449	-1.42192	-0.36995
-1.42206	-0.7239	-1.36952	0.42051	-1.42176	-0.02621
-1.42191	-0.49095	-1.36937	0.79635	-1.42161	0.61818
-1.42175	-0.25801	-1.36922	0.12318	-1.42146	1.06685
-1.4216	-0.02506	-1.36906	-0.54972	-1.4213	0.93805
-1.42145	0.20788	-1.36891	-1.22289	-1.42115	0.50733
-1.4213	0.32655	-1.36876	-1.73347	-1.421	0.16173
-1.42114	0.44522	-1.3686	-1.10551	-1.42085	-0.08109
-1.42099	0.16832	-1.36845	-0.47722	-1.42069	-0.23827
-1.42084	-0.10857	-1.3683	0.15107	-1.42054	-0.19156
-1.42068	-0.16131	-1.36815	0.72549	-1.42039	-0.0707
-1.42053	0.20788	-1.36799	0.92212	-1.42023	-0.19953
-1.42038	0.33974	-1.36784	1.11906	-1.42008	-0.4586
-1.42023	0.47159	-1.36769	1.31601	-1.41993	-0.36358
-1.42007	0.11119	-1.36754	1.40001	-1.41978	0.06362
-1.41992	-0.24922	-1.36738	0.69201	-1.41962	0.22619
-1.41977	-0.58325	-1.36723	-0.01566	-1.41947	-0.04842
-1.41961	-0.91729	-1.36708	-0.72333	-1.41932	-0.20633
-1.41946	-0.74697	-1.36692	-1.42207	-1.41916	0.05368
-1.41931	-0.15362	-1.36677	-2.05817	-1.41901	0.24603
-1.41916	0.20129	-1.36662	-2.55034	-1.41886	-0.07318
-1.419	0.5573	-1.36647	-2.03587	-1.41871	-0.62063
-1.41885	0.70124	-1.36631	-1.53006	-1.41855	-0.96226
-1.4187	0.84628	-1.36616	-1.08482	-1.4184	-1.19831
-1.41855	0.99022	-1.36601	-0.63925	-1.41825	-1.58828
-1.41839	1.13526	-1.36585	-0.19368	-1.4181	-1.93812
-1.41824	1.31436	-1.3657	0.21593	-1.41794	-1.85598
-1.41809	1.49457	-1.36555	0.37361	-1.41779	-1.33231
-1.41793	1.2781	-1.3654	0.53162	-1.41764	-0.73121
-1.41778	1.06274	-1.36524	0.68963	-1.41748	-0.36786
-1.41763	0.84628	-1.36509	0.74992	-1.41733	-0.29551
-1.41748	1.05285	-1.36494	0.12579	-1.41718	-0.31917
-1.41732	1.02099	-1.36478	-0.35429	-1.41703	-0.1595
-1.41717	0.99022	-1.36463	0.17216	-1.41687	0.23525
-1.41702	0.7397	-1.36448	0.71952	-1.41672	0.57386
-1.41686	0.48917	-1.36433	1.41338	-1.41657	0.65219
-1.41671	0.23865	-1.36417	2.10757	-1.41641	0.67625
-1.41656	-0.01078	-1.36402	2.80176	-1.41626	0.85702
-1.41641	-0.05034	-1.36387	3.29457	-1.41611	0.89264
-1.41625	-0.08879	-1.36372	2.37764	-1.41596	0.4327
-1.4161	-0.12835	-1.36356	1.46099	-1.4158	-0.21731
-1.41595	-0.16681	-1.36341	0.54407	-1.41565	-0.43776
-1.41579	-0.03715	-1.36326	-0.24076	-1.4155	-0.18961
-1.41564	0.09251	-1.3631	-0.1033	-1.41534	0.05889
-1.41549	0.4595	-1.36295	0.03445	-1.41519	0.14913
-1.41534	0.40566	-1.3628	0.17191	-1.41504	0.27682
-1.41518	0.24524	-1.36265	0.30928	-1.41489	0.34083
-1.41503	0.08591	-1.36249	0.44374	-1.41473	0.06948
-1.41488	0.32105	-1.36234	0.574	-1.41458	-0.25332
-1.41473	0.5573	-1.36219	0.67252	-1.41443	0.02303
-1.41457	0.65948	-1.36203	0.75184	-1.41428	0.89159
-1.41442	0.76167	-1.36188	0.62265	-1.41412	1.63093
-1.41427	0.86386	-1.36173	0.03104	-1.41397	1.87437
-1.41411	0.96715	-1.36158	-0.27782	-1.41382	1.95362
-1.41396	0.77046	-1.36142	-0.53402	-1.41366	2.04351
-1.41381	0.57488	-1.36127	-0.42426	-1.41351	1.76083
-1.41366	0.37819	-1.36112	-0.31423	-1.41336	0.91335
-1.4135	0.18261	-1.36096	-0.20447	-1.41321	-0.06435
-1.41335	-0.19648	-1.36081	-0.09444	-1.41305	-0.76445
-1.4132	-0.57556	-1.36066	0.01532	-1.4129	-1.26661
-1.41304	-0.79642	-1.36051	0.12535	-1.41275	-1.63759
-1.41289	-0.59424	-1.36035	0.23511	-1.41259	-1.58085
-1.41274	-0.43711	-1.3602	0.32339	-1.41244	-1.01591
-1.41259	-0.70082	-1.36005	0.25941	-1.41229	-0.49811
-1.41243	-1.09749	-1.3599	0.19571	-1.41214	-0.58474
-1.41228	-0.78983	-1.35974	0.13173	-1.41198	-1.07483
-1.41213	0.08921	-1.35959	0.11304	-1.41183	-1.29957
-1.41197	0.96934	-1.35944	0.40851	-1.41168	-0.9723
-1.41182	1.14625	-1.35928	0.63224	-1.41152	-0.45287
-1.41167	0.90122	-1.35913	0.35259	-1.41137	-0.24012
-1.41152	0.95506	-1.35898	0.07439	-1.41122	-0.38243
-1.41136	1.0089	-1.35883	-0.19594	-1.41107	-0.41271
-1.41121	1.03637	-1.35867	-0.43477	-1.41091	0.08624
-1.41106	1.06384	-1.35852	-0.38145	-1.41076	0.87086
-1.41091	1.03967	-1.35837	0.247	-1.41061	1.19941
-1.41075	1.01659	-1.35821	1.37852	-1.41046	0.74546
-1.4106	0.72981	-1.35806	2.36594	-1.4103	0.03396
-1.41045	0.86496	-1.35791	2.22712	-1.41015	-0.26483
-1.41029	1.10559	-1.35776	1.23785	-1.41	-0.10549
-1.41014	0.92429	-1.3576	0.16474	-1.40984	0.17567
-1.40999	0.58477	-1.35745	-0.8363	-1.40969	0.46332
-1.40984	0.24524	-1.3573	-1.26222	-1.40954	0.76976
-1.40968	0.4672	-1.35714	-1.15055	-1.40939	0.91182
-1.40953	0.69025	-1.35699	-0.79783	-1.40923	0.80206
-1.40938	0.49137	-1.35684	-0.44062	-1.40908	0.73482
-1.40922	0.29249	-1.35669	-0.05196	-1.40893	0.87355
-1.40907	0.26062	-1.35653	0.34317	-1.40877	0.83745
-1.40892	0.22876	-1.35638	0.7835	-1.40862	0.27516
-1.40877	0.19689	-1.35623	1.22383	-1.40847	-0.5214
-1.40861	0.16503	-1.35608	1.66416	-1.40832	-1.09904
-1.40846	0.63092	-1.35592	2.02035	-1.40816	-1.44377
-1.40831	1.0979	-1.35577	1.7897	-1.40801	-1.52633
-1.40815	0.86166	-1.35562	1.56356	-1.40786	-0.90282
-1.408	0.62542	-1.35546	1.36886	-1.4077	0.4446
-1.40785	0.38918	-1.35531	1.14636	-1.40755	1.49481
-1.4077	0.15294	-1.35516	0.80213	-1.4074	1.41067
-1.40754	-0.0833	-1.35501	0.92031	-1.40725	0.82297
-1.40739	-0.31954	-1.35485	0.75556	-1.40709	0.80396
-1.40724	0.10349	-1.3547	0.63139	-1.40694	1.07562
-1.40709	0.52763	-1.35455	0.79015	-1.40679	0.55121
-1.40693	0.66937	-1.35439	0.94891	-1.40664	-0.67365
-1.40678	0.10899	-1.35424	1.10767	-1.40648	-1.30749
-1.40663	-0.53161	-1.35409	1.25153	-1.40633	-0.78696
-1.40647	-0.74917	-1.35394	1.29159	-1.40618	0.13171
-1.40632	-0.54589	-1.35378	1.32715	-1.40602	0.78472
-1.40617	-0.34152	-1.35363	1.33127	-1.40587	1.26331
-1.40602	-0.26131	-1.35348	1.31583	-1.40572	1.50979
-1.40586	-0.17999	-1.35332	1.092	-1.40557	1.07607
-1.40571	-0.52172	-1.35317	0.36524	-1.40541	0.15981
-1.40556	-0.86235	-1.35302	-0.28933	-1.40526	-0.27036
-1.4054	-1.18649	-1.35287	-0.38833	-1.40511	0.13368
-1.40525	-1.50953	-1.35271	-0.12061	-1.40495	0.5437
-1.4051	-1.41174	-1.35256	0.12003	-1.4048	0.20508
-1.40495	-1.31285	-1.35241	0.09986	-1.40465	-0.63052
-1.40479	-0.87223	-1.35226	-0.4157	-1.4045	-1.35977
-1.40464	-0.43052	-1.3521	-0.87887	-1.40434	-1.74567
-1.40449	-0.41184	-1.35195	-1.27131	-1.40419	-1.65155
-1.40433	-0.39206	-1.3518	-1.0991	-1.40404	-0.95103
-1.40418	-0.57556	-1.35164	-0.36682	-1.40389	-0.05356
-1.40403	-0.75796	-1.35149	0.69134	-1.40373	0.26607
-1.40388	-0.91509	-1.35134	1.16835	-1.40358	-0.06532
-1.40372	-1.07112	-1.35119	1.02832	-1.40343	-0.29505
-1.40357	-1.12276	-1.35103	0.44715	-1.40327	-0.04183
-1.40342	-0.75137	-1.35088	0.36777	-1.40312	0.15866
-1.40327	-0.19648	-1.35073	0.74608	-1.40297	-0.17368
-1.40311	0.35951	-1.35057	0.81011	-1.40282	-0.72816
-1.40296	0.49247	-1.35042	0.82746	-1.40266	-0.98842
-1.40281	0.62652	-1.35027	0.52005	-1.40251	-0.83501
-1.40265	0.74629	-1.35012	0.21716	-1.40236	-0.28283
-1.4025	0.86716	-1.34996	-0.0543	-1.4022	0.66518
-1.40235	0.57378	-1.34981	-0.25799	-1.40205	1.5987
-1.4022	0.06943	-1.34966	0.08202	-1.4019	1.82282
-1.40204	-0.55358	-1.3495	0.87967	-1.40175	1.23738
-1.40189	-0.75466	-1.34935	1.36306	-1.40159	0.47182
-1.40174	-0.71401	-1.3492	1.7772	-1.40144	0.01791
-1.40158	-0.67335	-1.34905	1.63754	-1.40129	-0.15099
-1.40143	-0.60633	-1.34889	1.03603	-1.40113	-0.01353
-1.40128	-0.5393	-1.34874	0.71706	-1.40098	0.58133
-1.40113	-0.3536	-1.34859	0.45413	-1.40083	1.26287
-1.40097	-0.16791	-1.34844	0.57848	-1.40068	1.24747
-1.40082	0.01779	-1.34828	0.70312	-1.40052	0.40097
-1.40067	0.20349	-1.34813	0.82748	-1.40037	-0.5183
-1.40051	0.03757	-1.34798	0.87977	-1.40022	-0.87297
-1.40036	-0.12835	-1.34782	0.42901	-1.40007	-0.69955
-1.40021	-0.29427	-1.34767	-0.02148	-1.39991	-0.16137
-1.40006	-0.46019	-1.34752	-0.47224	-1.39976	0.72289
-1.3999	-0.23274	-1.34737	-0.88655	-1.39961	1.62665
-1.39975	-0.00419	-1.34721	-1.04975	-1.39945	2.0376
-1.3996	0.4606	-1.34706	-1.21267	-1.3993	1.99406
-1.39945	0.50455	-1.34691	-1.37588	-1.39915	1.8942
-1.39929	0.29249	-1.34675	-1.50732	-1.399	1.55937
-1.39914	0.08152	-1.3466	-1.42041	-1.39884	0.47134
-1.39899	-0.15692	-1.34645	-1.33321	-1.39869	-0.97212
-1.39883	-0.39426	-1.3463	-1.2463	-1.39854	-1.62651
-1.39868	-0.37118	-1.34614	-1.16363	-1.39838	-1.2724
-1.39853	-0.34701	-1.34599	-1.11266	-1.39823	-0.94153
-1.39838	-0.32394	-1.34584	-1.06594	-1.39808	-1.22951
-1.39822	-0.29976	-1.34568	-1.05091	-1.39793	-1.50403
-1.39807	-0.38217	-1.34553	-1.00091	-1.39777	-1.26459
-1.39792	-0.46348	-1.34538	-0.78272	-1.39762	-1.03972
-1.39776	-0.54589	-1.34523	-1.0911	-1.39747	-1.24372
-1.39761	-0.6272	-1.34507	-1.56733	-1.39731	-1.3087
-1.39746	-0.3591	-1.34492	-1.9467	-1.39716	-0.81082
-1.39731	-0.09099	-1.34477	-1.53537	-1.39701	-0.45069
-1.39715	0.17711	-1.34462	-0.24822	-1.39686	-0.94693
-1.397	0.44522	-1.34446	1.22802	-1.3967	-1.79067
-1.39685	0.50236	-1.34431	2.11073	-1.39655	-2.02731
-1.3967	0.55949	-1.34416	2.2401	-1.3964	-1.62983
-1.39654	0.61663	-1.344	1.47432	-1.39625	-1.19275
-1.39639	0.67377	-1.34385	0.31059	-1.39609	-0.85391
-1.39624	0.90232	-1.3437	-0.70367	-1.39594	-0.43269
-1.39608	1.13087	-1.34355	-0.6812	-1.39579	-0.15601
-1.39593	1.35942	-1.34339	-0.65874	-1.39563	-0.37584
-1.39578	1.58796	-1.34324	-0.63627	-1.39548	-0.83666
-1.39563	1.71103	-1.34309	-0.61834	-1.39533	-0.98684
-1.39547	1.83409	-1.34293	-0.63182	-1.39518	-0.76915
-1.39532	1.93079	-1.34278	-0.6453	-1.39502	-0.52874
-1.39517	2.02748	-1.34263	-0.65878	-1.39487	-0.35825
-1.39501	1.81102	-1.34248	-0.67225	-1.39472	-0.08134
-1.39486	1.17372	-1.34232	-0.68573	-1.39456	0.33137
-1.39471	0.66717	-1.34217	-0.69921	-1.39441	0.75418
-1.39456	0.3727	-1.34202	-0.71269	-1.39426	1.08734
-1.3944	0.15184	-1.34187	-0.707	-1.39411	1.17032
-1.39425	0.14305	-1.34171	-0.56847	-1.39395	0.81849
-1.3941	0.17272	-1.34156	-0.42993	-1.3938	0.18619
-1.39394	-0.00748	-1.34141	-0.29139	-1.39365	-0.23552
-1.39379	-0.12286	-1.34125	-0.18912	-1.39349	-0.22385
-1.39364	0.18481	-1.3411	-0.33814	-1.39334	-0.06606
-1.39349	0.49137	-1.34095	-0.48716	-1.39319	-0.07329
-1.39333	0.37709	-1.3408	-0.63619	-1.39304	-0.2663
-1.39318	0.29249	-1.34064	-0.79428	-1.39288	-0.59328
-1.39303	0.41995	-1.34049	-1.01519	-1.39273	-0.95067
-1.39288	0.26062	-1.34034	-1.2361	-1.39258	-0.968
-1.39272	-0.31954	-1.34018	-1.45701	-1.39243	-0.3947
-1.39257	-0.64698	-1.34003	-1.56907	-1.39227	0.28269
-1.39242	-0.27119	-1.33988	-0.9273	-1.39212	0.34466
-1.39226	0.35512	-1.33973	-0.29309	-1.39197	-0.0432
-1.39211	0.56059	-1.33957	0.28877	-1.39181	-0.0636
-1.39196	0.21557	-1.33942	0.76794	-1.39166	0.35362
-1.39181	0.08152	-1.33927	0.41518	-1.39151	0.42577
-1.39165	0.76057	-1.33911	-0.7479	-1.39136	-0.02026
-1.3915	1.44073	-1.33896	-1.64994	-1.3912	-0.11843
-1.39135	1.51105	-1.33881	-2.01315	-1.39105	0.55191
-1.39119	1.15943	-1.33866	-2.1251	-1.3909	1.15878
-1.39104	0.78145	-1.3385	-2.23252	-1.39074	0.91683
-1.39089	0.8265	-1.33835	-2.30853	-1.39059	0.19446
-1.39074	1.1034	-1.3382	-2.41102	-1.39044	-0.33456
-1.39058	0.95835	-1.33805	-2.6967	-1.39029	-0.74578
-1.39043	0.49247	-1.33789	-2.98239	-1.39013	-1.31066
-1.39028	-0.18329	-1.33774	-3.26808	-1.38998	-1.6915
-1.39012	-0.73598	-1.33759	-3.4206	-1.38983	-1.47135
-1.38997	-1.28758	-1.33743	-2.65189	-1.38967	-0.87376
-1.38982	-1.43042	-1.33728	-1.88319	-1.38952	-0.27819
-1.38967	-1.57326	-1.33713	-1.11449	-1.38937	0.37112
-1.38951	-1.45789	-1.33698	-0.40975	-1.38922	1.08545
-1.38936	-1.34142	-1.33682	-0.14727	-1.38906	1.4021
-1.38921	-1.09309	-1.33667	0.1152	-1.38891	1.05366
-1.38906	-1.05573	-1.33652	0.37768	-1.38876	0.45995
-1.3889	-1.4502	-1.33636	0.55536	-1.38861	0.00331
-1.38875	-1.6326	-1.33621	0.14686	-1.38845	-0.52875
-1.3886	-1.22605	-1.33606	-0.26164	-1.3883	-1.26003
-1.38844	-0.39755	-1.33591	-0.67014	-1.38815	-1.73582
-1.38829	-0.11077	-1.33575	-1.01049	-1.38799	-1.68539
-1.38814	-0.24482	-1.3356	-0.87982	-1.38784	-1.53136
-1.38799	-0.36569	-1.33545	-0.74914	-1.38769	-1.50735
-1.38783	-0.06462	-1.33529	-0.61847	-1.38754	-1.11567
-1.38768	0.06614	-1.33514	-0.48779	-1.38738	-0.14738
-1.38753	-0.01298	-1.33499	-0.35711	-1.38723	0.59251
-1.38737	-0.37009	-1.33484	-0.22644	-1.38708	0.45084
-1.38722	-0.7261	-1.33468	-0.09576	-1.38692	0.03723
-1.38707	-0.92058	-1.33453	0.12028	-1.38677	0.23309
-1.38692	-1.11397	-1.33438	0.92605	-1.38662	0.75107
-1.38676	-1.15023	-1.33423	1.73182	-1.38647	0.70379
-1.38661	-0.76345	-1.33407	2.53764	-1.38631	0.04035
-1.38646	-0.19977	-1.33392	3.23007	-1.38616	-0.59055
-1.3863	-0.05693	-1.33377	3.13721	-1.38601	-0.97555
-1.38615	-0.59204	-1.33361	2.9231	-1.38585	-1.30886
-1.386	-1.12606	-1.33346	1.87175	-1.3857	-1.38996
-1.38585	-1.40185	-1.33331	0.97151	-1.38555	-0.86406
-1.38569	-0.97332	-1.33316	1.1123	-1.3854	-0.04645
-1.38554	-0.40085	-1.333	1.25308	-1.38524	0.41731
-1.38539	-0.03825	-1.33285	1.39392	-1.38509	0.54341
-1.38524	0.07163	-1.3327	1.44254	-1.38494	0.8295
-1.38508	0.18261	-1.33254	0.85244	-1.38479	1.25393
-1.38493	0.2793	-1.33239	0.26689	-1.38463	1.29216
-1.38478	0.37709	-1.33224	-0.28722	-1.38448	0.85028
-1.38462	0.60564	-1.33209	-0.80948	-1.38433	0.40598
-1.38447	0.83529	-1.33193	-1.04146	-1.38417	0.23992
-1.38432	1.06384	-1.33178	-0.76354	-1.38402	0.21273
-1.38417	1.29349	-1.33163	-0.50606	-1.38387	0.25648
-1.38401	1.08911	-1.33147	-0.77792	-1.38372	0.43711
-1.38386	0.88584	-1.33132	-1.11709	-1.38356	0.51219
-1.38371	0.68146	-1.33117	-0.65097	-1.38341	0.05893
-1.38355	0.47818	-1.33102	-0.47737	-1.38326	-0.80787
-1.3834	0.27381	-1.33086	-0.72613	-1.3831	-1.31398
-1.38325	0.07053	-1.33071	-0.42584	-1.38295	-0.82113
-1.3831	-0.13384	-1.33056	-0.1301	-1.3828	0.46332
-1.38294	-0.33712	-1.33041	0.13429	-1.38265	1.6554
-1.38279	-0.05583	-1.33025	0.39897	-1.38249	1.98862
-1.38264	0.22546	-1.3301	0.66331	-1.38234	1.49262
-1.38248	0.74409	-1.32995	0.92766	-1.38219	0.89292
-1.38233	0.84079	-1.32979	1.19205	-1.38203	0.73013
-1.38218	0.52873	-1.32964	1.43894	-1.38188	0.73858
-1.38203	0.21667	-1.32949	1.56287	-1.38173	0.42348
-1.38187	0.02328	-1.32934	1.68681	-1.38158	-0.02212
-1.38172	-0.38107	-1.32918	1.81074	-1.38142	-0.05338
-1.38157	-0.59424	-1.32903	1.89823	-1.38127	0.12296
-1.38142	-0.38547	-1.32888	1.73461	-1.38112	-0.29724
-1.38126	-0.30855	-1.32872	1.57098	-1.38097	-1.34949
-1.38111	-0.44261	-1.32857	1.40736	-1.38081	-2.07126
-1.38096	-0.43162	-1.32842	1.18374	-1.38066	-1.96016
-1.3808	-0.42063	-1.32827	0.54684	-1.38051	-1.66443
-1.38065	-0.42283	-1.32811	-0.09007	-1.38035	-1.7605
-1.3805	-0.42502	-1.32796	-0.72697	-1.3802	-1.83521
-1.38035	-0.36349	-1.32781	-1.3031	-1.38005	-1.4334
-1.38019	-0.30196	-1.32765	-1.46074	-1.3799	-1.01268
-1.38004	-0.24043	-1.3275	-1.61837	-1.37974	-1.17663
-1.37989	-0.1789	-1.32735	-1.77601	-1.37959	-1.71101
-1.37973	-0.01188	-1.3272	-1.84816	-1.37944	-2.13401
-1.37958	0.15514	-1.32704	-1.33183	-1.37928	-2.47386
-1.37943	0.29578	-1.32689	-0.81549	-1.37913	-2.72069
-1.37928	0.43643	-1.32674	-0.29915	-1.37898	-2.28405
-1.37912	0.33974	-1.32659	0.21718	-1.37883	-0.92872
-1.37897	-0.1789	-1.32643	0.73352	-1.37867	0.38905
-1.37882	-0.69753	-1.32628	1.24986	-1.37852	0.63684
-1.37866	-0.79422	-1.32613	1.76619	-1.37837	0.15501
-1.37851	-0.63599	-1.32597	2.16014	-1.37821	0.02154
-1.37836	-0.47777	-1.32582	1.71195	-1.37806	0.41416
-1.37821	-0.29317	-1.32567	1.26376	-1.37791	0.63743
-1.37805	-0.10857	-1.32552	0.81557	-1.37776	0.4384
-1.3779	-0.35141	-1.32536	0.42821	-1.3776	0.26496
-1.37775	-0.59424	-1.32521	0.45929	-1.37745	0.35765
-1.3776	-0.41514	-1.32506	0.49036	-1.3773	0.48038
-1.37744	-0.23603	-1.3249	0.52144	-1.37715	0.51967
-1.37729	0.02218	-1.32475	0.52671	-1.37699	0.59363
-1.37714	0.2804	-1.3246	0.35452	-1.37684	0.63568
-1.37698	0.11668	-1.32445	0.18261	-1.37669	0.4834
-1.37683	-0.04704	-1.32429	0.01042	-1.37653	0.257
-1.37668	0.2837	-1.32414	-0.16149	-1.37638	0.1698
-1.37653	0.61443	-1.32399	-0.33368	-1.37623	0.14511
-1.37637	0.78694	-1.32383	-0.50559	-1.37608	0.10598
-1.37622	0.53752	-1.32368	-0.67778	-1.37592	0.25511
-1.37607	-0.02836	-1.32353	-0.85273	-1.37577	0.59903
-1.37591	-0.1723	-1.32338	-1.04889	-1.37562	0.66474
-1.37576	0.12327	-1.32322	-1.24476	-1.37546	0.29671
-1.37561	0.41885	-1.32307	-1.44091	-1.37531	0.15607
-1.37546	0.61443	-1.32292	-1.58047	-1.37516	0.7016
-1.3753	0.81112	-1.32277	-1.3333	-1.37501	1.25376
-1.37515	0.84848	-1.32261	-1.08585	-1.37485	1.00601
-1.375	0.465	-1.32246	-0.83868	-1.3747	0.4429
-1.37484	-0.13934	-1.32231	-0.58057	-1.37455	0.6589
-1.37469	-0.32064	-1.32215	-0.24953	-1.37439	1.56334
-1.37454	-0.07671	-1.322	0.0087	-1.37424	1.95223
-1.37439	0.16832	-1.32185	-0.23538	-1.37409	1.30218
-1.37423	0.05844	-1.3217	-0.50202	-1.37394	0.38042
-1.37408	-0.26131	-1.32154	-0.92582	-1.37378	-0.03272
-1.37393	-0.71401	-1.32139	-1.17877	-1.37363	-0.05763
-1.37378	-0.74367	-1.32124	-0.26062	-1.37348	-0.13434
-1.37362	-0.75686	-1.32108	0.63191	-1.37333	-0.37506
-1.37347	-0.97992	-1.32093	1.34636	-1.37317	-0.8062
-1.37332	-1.05903	-1.32078	1.98036	-1.37302	-1.57284
-1.37316	-1.13704	-1.32063	2.05979	-1.37287	-2.53892
-1.37301	-1.07112	-1.32047	2.06027	-1.37271	-3.18173
-1.37286	-1.00409	-1.32032	1.39475	-1.37256	-3.15684
-1.37271	-0.95025	-1.32017	-0.10713	-1.37241	-2.6587
-1.37255	-0.89641	-1.32001	-1.48738	-1.37226	-2.08028
-1.3724	-0.95245	-1.31986	-1.96634	-1.3721	-1.6195
-1.37225	-1.21945	-1.31971	-2.00373	-1.37195	-1.27611
-1.37209	-1.60513	-1.31956	-2.03323	-1.3718	-0.95479
-1.37194	-1.56887	-1.3194	-2.01071	-1.37164	-0.49792
-1.37179	-1.10078	-1.31925	-1.98792	-1.37149	0.14294
-1.37164	-0.6316	-1.3191	-1.96541	-1.37134	0.81208
-1.37148	-0.69423	-1.31895	-1.94262	-1.37119	1.36093
-1.37133	-0.96783	-1.31879	-1.9201	-1.37103	1.80009
-1.37118	-0.9909	-1.31864	-1.89502	-1.37088	2.09396
-1.37102	-0.59204	-1.31849	-1.85454	-1.37073	2.06161
-1.37087	-0.19318	-1.31833	-1.81377	-1.37057	1.70376
-1.37072	-0.21626	-1.31818	-1.77329	-1.37042	1.28825
-1.37057	-0.24482	-1.31803	-1.73252	-1.37027	0.88956
-1.37041	-0.06242	-1.31788	-1.69203	-1.37012	0.25933
-1.37026	0.08042	-1.31772	-1.65127	-1.36996	-0.54986
-1.37011	0.01339	-1.31757	-1.61078	-1.36981	-0.92108
-1.36996	0.0112	-1.31742	-1.56926	-1.36966	-0.45417
-1.3698	-0.20087	-1.31726	-1.52278	-1.36951	0.4089
-1.36965	-0.54589	-1.31711	-1.47602	-1.36935	0.98059
-1.3695	-0.46788	-1.31696	-1.42955	-1.3692	1.13325
-1.36934	-0.10528	-1.31681	-1.50943	-1.36905	1.08359
-1.36919	0.25733	-1.31665	-2.45744	-1.36889	0.86481
-1.36904	0.6463	-1.3165	-3.35175	-1.36874	0.52541
-1.36889	1.03637	-1.31635	-3.75831	-1.36859	0.42072
-1.36873	0.93308	-1.31619	-3.27931	-1.36844	0.73978
-1.36858	0.8309	-1.31604	-2.466	-1.36828	1.12669
-1.36843	0.72761	-1.31589	-1.71805	-1.36813	1.2864
-1.36827	0.62542	-1.31574	-1.41995	-1.36798	1.47487
-1.36812	0.65069	-1.31558	-1.13379	-1.36782	1.84158
-1.36797	0.67706	-1.31543	-0.93156	-1.36767	1.84088
-1.36782	0.45181	-1.31528	-0.72904	-1.36752	0.99194
-1.36766	0.64959	-1.31513	-0.5268	-1.36737	-0.20205
-1.36751	0.95176	-1.31497	-0.3761	-1.36721	-0.84867
-1.36736	1.04406	-1.31482	-0.58054	-1.36706	-0.81051
-1.3672	1.13636	-1.31467	-0.78497	-1.36691	-0.56519
-1.36705	1.43963	-1.31451	-0.98941	-1.36676	-0.31556
-1.3669	1.5572	-1.31436	-1.11596	-1.3666	0.00133
-1.36675	1.25393	-1.31421	-0.70933	-1.36645	0.2115
-1.36659	1.20009	-1.31406	-0.31034	-1.3663	0.18453
-1.36644	1.14735	-1.3139	0.03638	-1.36614	0.26243
-1.36629	1.06714	-1.31375	0.35866	-1.36599	0.62448
-1.36614	0.98802	-1.3136	0.39146	-1.36584	0.65282
-1.36598	0.90891	-1.31344	-0.50679	-1.36569	-0.18402
-1.36583	0.8298	-1.31329	-1.97984	-1.36553	-1.20724
-1.36568	0.65289	-1.31314	-2.77233	-1.36538	-1.35168
-1.36552	0.47598	-1.31299	-2.34174	-1.36523	-0.8353
-1.36537	0.29908	-1.31283	-1.90656	-1.36507	-0.85392
-1.36522	0.12217	-1.31268	-1.44003	-1.36492	-1.6792
-1.36507	0.15624	-1.31253	-1.03424	-1.36477	-2.21649
-1.36491	0.1903	-1.31237	-1.04398	-1.36462	-1.63704
-1.36476	0.19799	-1.31222	-1.05371	-1.36446	-0.41266
-1.36461	0.20678	-1.31207	-1.06345	-1.36431	0.58823
-1.36445	0.08921	-1.31192	-1.07318	-1.36416	1.15406
-1.3643	-0.4503	-1.31176	-1.08292	-1.364	1.4837
-1.36415	-0.98981	-1.31161	-1.09265	-1.36385	1.61137
-1.364	-1.10738	-1.31146	-1.10239	-1.3637	1.53484
-1.36384	-0.71511	-1.31131	-1.11594	-1.36355	1.42929
-1.36369	-0.32284	-1.31115	-1.15563	-1.36339	1.36135
-1.36354	0.0958	-1.311	-1.19532	-1.36324	1.11999
-1.36338	0.51554	-1.31085	-1.23501	-1.36309	0.57262
-1.36323	0.52104	-1.31069	-1.2747	-1.36294	-0.06022
-1.36308	0.52653	-1.31054	-1.31439	-1.36278	-0.41972
-1.36293	0.53202	-1.31039	-1.35408	-1.36263	-0.30631
-1.36277	0.53752	-1.31024	-1.39377	-1.36248	0.19959
-1.36262	0.67487	-1.31008	-1.4718	-1.36232	0.72834
-1.36247	0.81222	-1.30993	-1.81173	-1.36217	0.87067
-1.36232	0.52763	-1.30978	-2.15139	-1.36202	0.66968
-1.36216	0.24304	-1.30962	-2.49132	-1.36187	0.63063
-1.36201	0.15404	-1.30947	-2.74529	-1.36171	0.95803
-1.36186	0.06504	-1.30932	-2.41424	-1.36156	1.19047
-1.3617	-0.02397	-1.30917	-2.00946	-1.36141	0.96046
-1.36155	-0.11297	-1.30901	-1.1033	-1.36125	0.65966
-1.3614	-0.12286	-1.30886	-0.25502	-1.3611	0.76941
-1.36125	-0.13275	-1.30871	0.19584	-1.36095	0.99655
-1.36109	-0.14264	-1.30855	0.52452	-1.3608	0.81552
-1.36094	-0.15252	-1.3084	0.01684	-1.36064	0.49847
-1.36079	-0.13494	-1.30825	-0.51964	-1.36049	0.69728
-1.36063	-0.11626	-1.3081	-1.25497	-1.36034	1.25071
-1.36048	-0.09868	-1.30794	-1.91653	-1.36018	1.36344
-1.36033	-0.08	-1.30779	-2.07674	-1.36003	0.92175
-1.36018	-0.12396	-1.30764	-2.21212	-1.35988	0.66268
-1.36002	-0.16681	-1.30749	-2.18024	-1.35973	0.94193
-1.35987	0.21118	-1.30733	-2.14809	-1.35957	1.25928
-1.35972	0.59026	-1.30718	-2.11621	-1.35942	1.20929
-1.35957	0.5573	-1.30703	-1.94928	-1.35927	1.07715
-1.35941	0.52543	-1.30687	-0.86301	-1.35912	1.1756
-1.35926	0.49247	-1.30672	0.10098	-1.35896	1.28323
-1.35911	0.4606	-1.30657	0.22871	-1.35881	1.14902
-1.35895	0.45401	-1.30642	0.36131	-1.35866	0.9593
-1.3588	0.44852	-1.30626	0.52499	-1.3585	0.92941
-1.35865	0.44192	-1.30611	0.68894	-1.35835	0.87325
-1.3585	0.43643	-1.30596	0.85261	-1.3582	0.57339
-1.35834	0.5529	-1.3058	1.04568	-1.35805	0.17157
-1.35819	0.67047	-1.30565	1.437	-1.35789	-0.10675
-1.35804	0.78804	-1.3055	1.82861	-1.35774	-0.33261
-1.35788	0.90561	-1.30535	2.21993	-1.35759	-0.68051
-1.35773	0.90012	-1.30519	2.57135	-1.35743	-1.05174
-1.35758	0.89463	-1.30504	2.64848	-1.35728	-1.1343
-1.35743	0.49357	-1.30489	2.72562	-1.35713	-0.83982
-1.35727	0.09251	-1.30473	2.80275	-1.35698	-0.4632
-1.35712	-0.03495	-1.30458	2.79403	-1.35682	-0.41646
-1.35697	0.26062	-1.30443	2.20018	-1.35667	-0.77749
-1.35681	0.72761	-1.30428	1.60634	-1.35652	-1.13834
-1.35666	1.1946	-1.30412	1.0125	-1.35636	-1.06487
-1.35651	1.48138	-1.30397	0.49226	-1.35621	-0.7218
-1.35636	1.5572	-1.30382	0.47354	-1.35606	-0.6885
-1.3562	1.31217	-1.30367	0.45482	-1.35591	-1.0621
-1.35605	0.6452	-1.30351	0.4361	-1.35575	-1.19609
-1.3559	0.02988	-1.30336	0.38056	-1.3556	-0.64172
-1.35575	-0.16241	-1.30321	0.07428	-1.35545	0.11001
-1.35559	-0.19648	-1.30305	-0.232	-1.3553	0.28125
-1.35544	-0.23054	-1.3029	-0.53828	-1.35514	-0.14237
-1.35529	-0.45799	-1.30275	-0.75381	-1.35499	-0.56586
-1.35513	-0.68544	-1.3026	-0.3513	-1.35484	-0.68698
-1.35498	-0.72829	-1.30244	0.05121	-1.35468	-0.65825
-1.35483	-0.34921	-1.30229	0.45372	-1.35453	-0.56166
-1.35468	-0.03276	-1.30214	0.85623	-1.35438	-0.34219
-1.35452	0.2848	-1.30198	1.25874	-1.35423	-0.16362
-1.35437	0.90561	-1.30183	1.66125	-1.35407	-0.26609
-1.35422	1.7374	-1.30168	2.06376	-1.35392	-0.49906
-1.35406	2.21757	-1.30153	2.36267	-1.35377	-0.45921
-1.35391	2.27581	-1.30137	1.95641	-1.35361	-0.06234
-1.35376	2.00001	-1.30122	1.55016	-1.35346	0.42642
-1.35361	1.51325	-1.30107	1.1439	-1.35331	0.82309
-1.35345	0.9221	-1.30091	0.81441	-1.35316	1.08356
-1.3533	0.33204	-1.30076	1.00724	-1.353	1.08553
-1.35315	-0.09978	-1.30061	1.07724	-1.35285	0.76691
-1.35299	-0.10967	-1.30046	0.31153	-1.3527	0.35885
-1.35284	-0.20307	-1.3003	-0.46608	-1.35254	0.08872
-1.35269	-0.50743	-1.30015	-1.32459	-1.35239	-0.15087
-1.35254	-0.66676	-1.3	-2.05996	-1.35224	-0.45963
-1.35238	-0.82608	-1.29985	-1.95994	-1.35209	-0.52723
-1.35223	-0.55578	-1.29969	-1.73523	-1.35193	-0.03808
-1.35208	-0.28438	-1.29954	-0.66469	-1.35178	0.75948
-1.35193	-0.01298	-1.29939	0.33239	-1.35163	1.39226
-1.35177	0.25842	-1.29923	0.82781	-1.35148	1.78327
-1.35162	0.23975	-1.29908	1.23132	-1.35132	2.02769
-1.35147	0.22107	-1.29893	1.00783	-1.35117	1.89121
-1.35131	-0.21955	-1.29878	0.78463	-1.35102	1.20484
-1.35116	-0.66017	-1.29862	0.56114	-1.35086	0.49273
-1.35101	-0.6272	-1.29847	0.41938	-1.35071	0.45301
-1.35086	-0.59424	-1.29832	0.83093	-1.35056	0.95622
-1.3507	-0.56128	-1.29816	1.24275	-1.35041	1.26726
-1.35055	-0.52721	-1.29801	1.65429	-1.35025	1.15068
-1.3504	-0.34481	-1.29786	1.95765	-1.3501	0.99024
-1.35024	-0.16131	-1.29771	1.52374	-1.34995	0.91582
-1.35009	0.02108	-1.29755	1.0901	-1.34979	0.64632
-1.34994	0.20458	-1.2974	0.65619	-1.34964	0.25089
-1.34979	0.13206	-1.29725	0.29174	-1.34949	0.2145
-1.34963	0.05954	-1.29709	0.397	-1.34934	0.54555
-1.34948	0.25073	-1.29694	0.50254	-1.34918	0.57888
-1.34933	0.02108	-1.29679	0.60781	-1.34903	-0.02837
-1.34917	-0.31515	-1.29664	0.63799	-1.34888	-0.76236
-1.34902	-0.22834	-1.29648	0.15615	-1.34872	-1.06133
-1.34887	0.01559	-1.29633	-0.28235	-1.34857	-1.12844
-1.34872	0.26062	-1.29618	-0.30565	-1.34842	-1.51027
-1.34856	0.25623	-1.29603	0.50527	-1.34827	-2.25881
-1.34841	0.25293	-1.29587	1.13318	-1.34811	-2.90529
-1.34826	0.6441	-1.29572	0.48249	-1.34796	-3.06997
-1.34811	1.03637	-1.29557	-0.83612	-1.34781	-2.77198
-1.34795	0.95286	-1.29541	-1.52705	-1.34766	-2.27167
-1.3478	0.44852	-1.29526	-1.36226	-1.3475	-1.7822
-1.34765	-0.06902	-1.29511	-1.19257	-1.34735	-1.3036
-1.34749	-0.16461	-1.29496	-0.99182	-1.3472	-0.7269
-1.34734	-0.18219	-1.2948	-0.80927	-1.34704	-0.15841
-1.34719	-0.40964	-1.29465	-0.75231	-1.34689	-0.02733
-1.34704	-0.59864	-1.2945	-0.69507	-1.34674	-0.60886
-1.34688	-0.57556	-1.29434	-0.63811	-1.34659	-1.53005
-1.34673	-0.14483	-1.29419	-0.44079	-1.34643	-2.03045
-1.34658	0.49796	-1.29404	0.70651	-1.34628	-1.74394
-1.34642	0.59575	-1.29389	1.8002	-1.34613	-1.01172
-1.34627	0.27161	-1.29373	2.40497	-1.34597	-0.44638
-1.34612	-0.34042	-1.29358	2.17772	-1.34582	-0.34899
-1.34597	-0.52941	-1.29343	1.97109	-1.34567	-0.53724
-1.34581	-0.29317	-1.29327	1.75703	-1.34552	-0.60994
-1.34566	-0.05583	-1.29312	1.49049	-1.34536	-0.4078
-1.34551	0.13206	-1.29297	1.19842	-1.34521	-0.23696
-1.34535	0.11009	-1.29282	0.73118	-1.34506	-0.45261
-1.3452	-0.05693	-1.29266	0.26422	-1.3449	-0.87926
-1.34505	0.19799	-1.29251	-0.20302	-1.34475	-0.9949
-1.3449	0.62322	-1.29236	-0.60836	-1.3446	-0.75688
-1.34474	0.62762	-1.29221	-0.59633	-1.34445	-0.72737
-1.34459	0.47269	-1.29205	-0.58402	-1.34429	-1.1599
-1.34444	0.31886	-1.2919	-0.57199	-1.34414	-1.51481
-1.34429	0.62103	-1.29175	-0.52039	-1.34399	-1.27707
-1.34413	0.92429	-1.29159	-0.20283	-1.34384	-0.73309
-1.34398	1.22756	-1.29144	0.11501	-1.34368	-0.45994
-1.34383	1.53083	-1.29129	0.43257	-1.34353	-0.49078
-1.34367	1.2781	-1.29114	0.71343	-1.34338	-0.52937
-1.34352	1.02648	-1.29098	0.74343	-1.34322	-0.59996
-1.34337	0.80123	-1.29083	0.77371	-1.34307	-0.83419
-1.34322	0.57598	-1.29068	0.80371	-1.34292	-0.93333
-1.34306	0.33314	-1.29052	0.86632	-1.34277	-0.48707
-1.34291	0.51224	-1.29037	1.14752	-1.34261	0.29977
-1.34276	0.87595	-1.29022	1.42871	-1.34246	0.82042
-1.3426	1.23965	-1.29007	1.70995	-1.34231	0.90608
-1.34245	1.2814	-1.28991	1.9298	-1.34215	0.95481
-1.3423	1.32425	-1.28976	1.73173	-1.342	1.28601
-1.34215	1.36711	-1.28961	1.53366	-1.34185	1.78126
-1.34199	1.40996	-1.28945	1.33563	-1.3417	2.1004
-1.34184	1.30338	-1.2893	1.16642	-1.34154	1.94849
-1.34169	1.19679	-1.28915	1.19001	-1.34139	1.25784
-1.34153	1.09021	-1.289	1.21359	-1.34124	0.37486
-1.34138	0.98363	-1.28884	1.23723	-1.34108	-0.15928
-1.34123	0.86386	-1.28869	1.19944	-1.34093	-0.23258
-1.34108	0.74519	-1.28854	0.74376	-1.34078	-0.2646
-1.34092	0.62652	-1.28839	0.28808	-1.34063	-0.49739
-1.34077	0.50785	-1.28823	-0.16755	-1.34047	-0.6573
-1.34062	0.07273	-1.28808	-0.66784	-1.34032	-0.59829
-1.34047	-0.36239	-1.28793	-1.47249	-1.34017	-0.67795
-1.34031	-0.61292	-1.28777	-2.27713	-1.34002	-1.07623
-1.34016	-0.44151	-1.28762	-3.08173	-1.33986	-1.35779
-1.34001	-0.15692	-1.28747	-3.73017	-1.33971	-1.23409
-1.33985	0.12877	-1.28732	-3.32467	-1.33956	-1.14997
-1.3397	0.41445	-1.28716	-2.91916	-1.3394	-1.49169
-1.33955	0.70014	-1.28701	-2.51361	-1.33925	-1.8096
-1.3394	0.65179	-1.28686	-2.05375	-1.3391	-1.57605
-1.33924	0.18151	-1.2867	-1.22888	-1.33895	-1.15035
-1.33909	-0.28878	-1.28655	-0.40865	-1.33879	-1.1834
-1.33894	-0.33712	-1.2864	0.2568	-1.33864	-1.5291
-1.33878	-0.06352	-1.28625	0.04274	-1.33849	-1.58699
-1.33863	0.21118	-1.28609	-0.47435	-1.33833	-1.3223
-1.33848	0.08921	-1.28594	-0.88025	-1.33818	-1.09488
-1.33833	-0.03166	-1.28579	-0.5346	-1.33803	-0.87975
-1.33817	-0.47008	-1.28563	-0.21474	-1.33788	-0.49488
-1.33802	-0.9074	-1.28548	-0.14542	-1.33772	-0.25693
-1.33787	-1.16122	-1.28533	-0.6092	-1.33757	-0.48719
-1.33771	-0.992	-1.28518	-1.16858	-1.33742	-0.73003
-1.33756	-0.63929	-1.28502	-0.83435	-1.33726	-0.372
-1.33741	-0.28548	-1.28487	-0.17795	-1.33711	0.27325
-1.33726	-0.32833	-1.28472	-0.12106	-1.33696	0.45081
-1.3371	-0.37009	-1.28457	-0.73213	-1.33681	0.19512
-1.33695	-0.28108	-1.28441	-1.28453	-1.33665	0.08057
-1.3368	-0.19098	-1.28426	-1.44062	-1.3365	0.02963
-1.33665	-0.10198	-1.28411	-1.59638	-1.33635	-0.49254
-1.33649	-0.01188	-1.28395	-1.75214	-1.3362	-1.30337
-1.33634	0.32215	-1.2838	-1.84613	-1.33604	-1.66234
-1.33619	0.65729	-1.28365	-1.52295	-1.33589	-1.51322
-1.33603	0.80672	-1.2835	-1.19945	-1.33574	-1.4101
-1.33588	0.53532	-1.28334	-0.87594	-1.33558	-1.25054
-1.33573	0.42105	-1.28319	-0.60427	-1.33543	-0.30747
-1.33558	0.30787	-1.28304	-0.68248	-1.33528	1.32077
-1.33542	0.16722	-1.28288	-0.61193	-1.33513	2.49675
-1.33527	0.02768	-1.28273	0.46043	-1.33497	2.56627
-1.33512	0.13756	-1.28258	1.32245	-1.33482	2.06886
-1.33496	0.24854	-1.28243	0.76498	-1.33467	1.63966
-1.33481	0.35841	-1.28227	0.20783	-1.33451	1.23023
-1.33466	0.46939	-1.28212	-0.34932	-1.33436	0.77805
-1.33451	-0.13275	-1.28197	-0.91967	-1.33421	0.66002
-1.33435	-0.73379	-1.28181	-1.57899	-1.33406	0.99114
-1.3342	-0.88322	-1.28166	-2.08949	-1.3339	1.29273
-1.33405	-0.60962	-1.28151	-1.59824	-1.33375	1.30853
-1.33389	-0.1712	-1.28136	-1.0204	-1.3336	1.43388
-1.33374	0.05734	-1.2812	0.1415	-1.33344	1.90109
-1.33359	0.0079	-1.28105	1.15519	-1.33329	2.26449
-1.33344	-0.04045	-1.2809	1.16717	-1.33314	2.14964
-1.33328	0.16942	-1.28075	1.10657	-1.33299	1.87235
-1.33313	0.38039	-1.28059	0.55654	-1.33283	1.80878
-1.33298	0.19469	-1.28044	0.0065	-1.33268	1.71926
-1.33283	0.0101	-1.28029	-0.54353	-1.33253	1.19597
-1.33267	-0.03495	-1.28013	-1.01618	-1.33238	0.37849
-1.33252	0.34303	-1.27998	-0.96713	-1.33222	-0.23667
-1.33237	0.60125	-1.27983	-0.91808	-1.33207	-0.40747
-1.33221	0.64959	-1.27968	-0.86903	-1.33192	-0.2409
-1.33206	0.49906	-1.27952	-0.8165	-1.33176	0.05257
-1.33191	0.34962	-1.27937	-0.74049	-1.33161	0.24143
-1.33176	0.1859	-1.27922	-0.66448	-1.33146	0.17022
-1.3316	0.02328	-1.27906	-0.58847	-1.33131	-0.06488
-1.33145	-0.10638	-1.27891	-0.49388	-1.33115	-0.24365
-1.3313	-0.23603	-1.27876	-0.27409	-1.331	-0.36681
-1.33114	-0.36569	-1.27861	-0.0543	-1.33085	-0.5915
-1.33099	-0.49535	-1.27845	0.16549	-1.33069	-0.8765
-1.33084	-0.84476	-1.2783	0.33097	-1.33054	-1.03736
-1.33069	-1.19418	-1.27815	0.13065	-1.33039	-1.11521
-1.33053	-1.09089	-1.27799	-0.06966	-1.33024	-1.31086
-1.33038	-0.56567	-1.27784	-0.26998	-1.33008	-1.6263
-1.33023	-0.18109	-1.27769	-0.43312	-1.32993	-1.9516
-1.33007	-0.00748	-1.27754	-0.34588	-1.32978	-2.386
-1.32992	-0.11077	-1.27738	-0.25864	-1.32963	-2.98322
-1.32977	-0.21406	-1.27723	-0.1714	-1.32947	-3.34488
-1.32962	-0.33932	-1.27708	-0.12173	-1.32932	-3.01584
-1.32946	-0.46458	-1.27693	-0.32505	-1.32917	-2.21728
-1.32931	-0.58984	-1.27677	-0.52836	-1.32901	-1.58344
-1.32916	-0.71511	-1.27662	-0.73168	-1.32886	-1.23749
-1.32901	-0.76675	-1.27647	-0.8482	-1.32871	-0.73998
-1.32885	-0.81839	-1.27631	-0.38053	-1.32856	0.05027
-1.3287	-0.4481	-1.27616	0.08713	-1.3284	0.71211
-1.32855	-0.07781	-1.27601	0.55479	-1.32825	0.93804
-1.32839	-0.05034	-1.27586	0.97061	-1.3281	0.88412
-1.32824	-0.02287	-1.2757	1.03763	-1.32794	0.76218
-1.32809	0.0046	-1.27555	1.10466	-1.32779	0.57761
-1.32794	0.03317	-1.2754	1.17168	-1.32764	0.36154
-1.32778	-0.23823	-1.27524	1.26041	-1.32749	0.20466
-1.32763	-0.50963	-1.27509	1.49518	-1.32733	0.03763
-1.32748	-0.78103	-1.27494	1.58106	-1.32718	-0.21591
-1.32732	-1.05244	-1.27479	0.66559	-1.32703	-0.31686
-1.32717	-0.79642	-1.27463	-0.12116	-1.32687	-0.00576
-1.32702	-0.5404	-1.27448	-0.04215	-1.32672	0.47516
-1.32687	-0.28438	-1.27433	0.03685	-1.32657	0.63331
-1.32671	-0.02726	-1.27417	0.11586	-1.32642	0.38736
-1.32656	0.07712	-1.27402	0.17625	-1.32626	-0.00593
-1.32641	0.18151	-1.27387	0.11147	-1.32611	-0.47371
-1.32625	0.28589	-1.27372	0.05135	-1.32596	-1.01102
-1.3261	0.39028	-1.27356	0.02252	-1.32581	-1.25709
-1.32595	0.31886	-1.27341	0.08631	-1.32565	-0.86534
-1.3258	0.24744	-1.27326	0.84712	-1.3255	-0.16973
-1.32564	0.17601	-1.27311	1.98752	-1.32535	0.21556
-1.32549	0.10569	-1.27295	2.19023	-1.32519	0.33463
-1.32534	0.13536	-1.2728	1.44682	-1.32504	0.69062
-1.32519	0.16503	-1.27265	-0.04752	-1.32489	1.22693
-1.32503	0.19469	-1.27249	-1.40061	-1.32474	1.33175
-1.32488	0.22436	-1.27234	-1.80461	-1.32458	0.90813
-1.32473	0.03427	-1.27219	-2.10073	-1.32443	0.63144
-1.32457	-0.15582	-1.27204	-1.67201	-1.32428	0.9776
-1.32442	-0.34591	-1.27188	-1.24328	-1.32412	1.64803
-1.32427	-0.5349	-1.27173	-0.81456	-1.32397	2.13519
-1.32412	-0.47557	-1.27158	-0.37653	-1.32382	2.27452
-1.32396	-0.41514	-1.27142	0.12408	-1.32367	2.12099
-1.32381	0.03976	-1.27127	0.62469	-1.32351	1.79358
-1.32366	0.49576	-1.27112	1.1253	-1.32336	1.53888
-1.3235	0.84518	-1.27097	1.42545	-1.32321	1.49396
-1.32335	0.77376	-1.27081	0.37968	-1.32305	1.41765
-1.3232	0.26282	-1.27066	-0.65834	-1.3229	1.07379
-1.32305	-0.24812	-1.27051	-1.64416	-1.32275	0.73053
-1.32289	-0.68324	-1.27035	-2.46347	-1.3226	0.78502
-1.32274	-0.69533	-1.2702	-2.043	-1.32244	1.06882
-1.32259	-0.52392	-1.27005	-0.85821	-1.32229	1.08479
-1.32244	-0.35141	-1.2699	-0.14263	-1.32214	0.72951
-1.32228	-0.19758	-1.26974	0.51263	-1.32199	0.19201
-1.32213	-0.04265	-1.26959	0.76087	-1.32183	-0.51676
-1.32198	-0.28328	-1.26944	1.00912	-1.32168	-1.27982
-1.32182	-0.52392	-1.26929	1.25741	-1.32153	-1.48758
-1.32167	-0.44041	-1.26913	1.44381	-1.32137	-0.80687
-1.32152	0.06614	-1.26898	1.21279	-1.32122	-0.0386
-1.32137	0.57158	-1.26883	0.98177	-1.32107	-0.23134
-1.32121	0.65619	-1.26867	0.75079	-1.32092	-1.16402
-1.32106	0.4672	-1.26852	0.53506	-1.32076	-1.71847
-1.32091	0.2793	-1.26837	0.41936	-1.32061	-1.59988
-1.32075	0.4606	-1.26822	0.30366	-1.32046	-1.56891
-1.3206	0.6419	-1.26806	0.18801	-1.3203	-1.97378
-1.32045	0.74079	-1.26791	0.04154	-1.32015	-2.22015
-1.3203	0.41885	-1.26776	-0.31379	-1.32	-1.88599
-1.32014	-0.08879	-1.2676	-0.51982	-1.31985	-1.33044
-1.31999	-0.59534	-1.26745	0.27514	-1.31969	-0.92222
-1.31984	-0.64588	-1.2673	1.0416	-1.31954	-0.56484
-1.31968	-0.69533	-1.26715	1.61485	-1.31939	-0.22178
-1.31953	-0.74477	-1.26699	2.03876	-1.31923	-0.11332
-1.31938	-0.79422	-1.26684	1.46182	-1.31908	-0.17773
-1.31923	-0.6261	-1.26669	0.8307	-1.31893	-0.10904
-1.31907	-0.45689	-1.26653	-0.16566	-1.31878	-0.01164
-1.31892	-0.70961	-1.26638	-1.08266	-1.31862	-0.26077
-1.31877	-0.96234	-1.26623	-1.34341	-1.31847	-0.6501
-1.31862	-0.84696	-1.26608	-0.69743	-1.31832	-0.57308
-1.31846	-0.73049	-1.26592	0.43334	-1.31817	-0.06324
-1.31831	-0.61402	-1.26577	1.46451	-1.31801	0.22871
-1.31816	-0.49755	-1.26562	1.75375	-1.31786	0.16915
-1.318	-0.17999	-1.26547	1.49121	-1.31771	0.2612
-1.31785	0.13866	-1.26531	0.88463	-1.31755	0.54328
-1.3177	-0.20197	-1.26516	0.27339	-1.3174	0.4553
-1.31755	-0.5426	-1.26501	-0.36913	-1.31725	-0.01061
-1.31739	-0.67335	-1.26485	-0.92991	-1.3171	-0.11526
-1.31724	-0.09978	-1.2647	-0.94339	-1.31694	0.38427
-1.31709	0.50016	-1.26455	-0.95687	-1.31679	0.83231
-1.31693	1.1001	-1.2644	-0.97035	-1.31664	0.87673
-1.31678	1.43194	-1.26424	-0.92621	-1.31648	1.02608
-1.31663	1.76377	-1.26409	-0.49637	-1.31633	1.56401
-1.31648	1.26931	-1.26394	-0.02447	-1.31618	1.88107
-1.31632	0.07273	-1.26378	0.65412	-1.31603	1.45426
-1.31617	-1.23044	-1.26363	0.79905	-1.31587	0.65942
-1.31602	-1.83038	-1.26348	0.72117	-1.31572	0.0984
-1.31586	-1.60403	-1.26333	0.63861	-1.31557	-0.15759
-1.31571	-1.37658	-1.26317	0.52479	-1.31541	-0.20697
-1.31556	-1.58535	-1.26302	0.36422	-1.31526	0.03689
-1.31541	-1.79412	-1.26287	-0.10906	-1.31511	0.3878
-1.31525	-1.537	-1.26271	-0.43275	-1.31496	0.28353
-1.3151	-0.85685	-1.26256	0.24422	-1.3148	-0.39686
-1.31495	-0.31844	-1.26241	0.82846	-1.31465	-1.04228
-1.3148	0.21997	-1.26226	0.79252	-1.3145	-1.20006
-1.31464	0.36281	-1.2621	0.79865	-1.31435	-1.10699
-1.31449	0.50675	-1.26195	1.0114	-1.31419	-0.99976
-1.31434	0.17272	-1.2618	0.69266	-1.31404	-0.6297
-1.31418	-0.16022	-1.26165	0.16547	-1.31389	0.15099
-1.31403	-0.49315	-1.26149	-0.40849	-1.31373	0.95703
-1.31388	-0.82608	-1.26134	-1.22031	-1.31358	1.42284
-1.31373	-1.00958	-1.26119	-1.4853	-1.31343	1.63814
-1.31357	-1.19308	-1.26103	-1.43925	-1.31328	1.73642
-1.31342	-1.37658	-1.26088	-1.38384	-1.31312	1.62553
-1.31327	-1.56008	-1.26073	-1.26584	-1.31297	1.36153
-1.31311	-1.41943	-1.26058	-1.20215	-1.31282	1.17135
-1.31296	-1.27769	-1.26042	-1.42871	-1.31266	0.93346
-1.31281	-1.13594	-1.26027	-1.05831	-1.31251	0.3213
-1.31266	-0.9942	-1.26012	-0.04169	-1.31236	-0.41383
-1.3125	-0.95794	-1.25996	0.95103	-1.31221	-0.57122
-1.31235	-0.92168	-1.25981	1.60718	-1.31205	-0.07883
-1.3122	-0.88542	-1.25966	0.95257	-1.3119	0.3585
-1.31204	-0.84916	-1.25951	-0.66079	-1.31175	0.36495
-1.31189	-0.68654	-1.25935	-2.22707	-1.31159	0.30443
-1.31174	-0.52282	-1.2592	-3.35621	-1.31144	0.39618
-1.31159	-0.3591	-1.25905	-3.57206	-1.31129	0.34785
-1.31143	-0.19538	-1.25889	-3.25637	-1.31114	0.10919
-1.31128	0.17052	-1.25874	-2.94996	-1.31098	0.03541
-1.31113	0.53642	-1.25859	-2.7077	-1.31083	-0.00408
-1.31098	0.90232	-1.25844	-2.47013	-1.31068	-0.68011
-1.31082	1.26822	-1.25828	-2.26377	-1.31053	-1.96303
-1.31067	1.56709	-1.25813	-2.04309	-1.31037	-2.83462
-1.31052	1.86706	-1.25798	-1.80387	-1.31022	-2.70339
-1.31036	1.72751	-1.25783	-2.0227	-1.31007	-2.17095
-1.31021	1.16603	-1.25767	-1.96012	-1.30991	-1.86904
-1.31006	0.75398	-1.25752	-1.85589	-1.30976	-1.49825
-1.30991	0.76387	-1.25737	-1.47584	-1.30961	-0.63162
-1.30975	0.74739	-1.25721	-1.0958	-1.30946	0.40793
-1.3096	0.30897	-1.25706	-0.71571	-1.3093	1.13662
-1.30945	-0.07891	-1.25691	-0.3978	-1.30915	1.58722
-1.30929	-0.46568	-1.25676	-0.49702	-1.309	1.8131
-1.30914	-0.45689	-1.2566	-0.59625	-1.30884	1.4956
-1.30899	-0.4481	-1.25645	-0.69542	-1.30869	0.64286
-1.30884	-0.33492	-1.2563	-0.78441	-1.30854	-0.04678
-1.30868	-0.22065	-1.25614	-0.80758	-1.30839	-0.1918
-1.30853	-0.50194	-1.25599	-0.83047	-1.30823	-0.33513
-1.30838	-0.78323	-1.25584	-0.85363	-1.30808	-0.95413
-1.30822	-0.92498	-1.25569	-0.90464	-1.30793	-1.60726
-1.30807	-0.64368	-1.25553	-1.14348	-1.30777	-1.72862
-1.30792	-0.36239	-1.25538	-1.38204	-1.30762	-1.54466
-1.30777	-0.50304	-1.25523	-1.62088	-1.30747	-1.49112
-1.30761	-1.09309	-1.25507	-1.8442	-1.30732	-1.37526
-1.30746	-1.68204	-1.25492	-1.96621	-1.30716	-0.89028
-1.30731	-1.83148	-1.25477	-1.93791	-1.30701	-0.359
-1.30716	-1.55898	-1.25462	-0.90968	-1.30686	-0.22694
-1.307	-1.18649	-1.25446	0.05317	-1.30671	-0.30105
-1.30685	-0.8129	-1.25431	0.57817	-1.30655	-0.1817
-1.3067	-0.41294	-1.25416	1.09875	-1.3064	0.01738
-1.30654	-0.01298	-1.25401	1.58781	-1.30625	0.01452
-1.30639	-0.40525	-1.25385	2.03932	-1.30609	-0.02258
-1.30624	-0.79642	-1.2537	2.16351	-1.30594	0.14107
-1.30609	-0.76565	-1.25355	1.78791	-1.30579	0.25128
-1.30593	-0.73489	-1.25339	1.48709	-1.30564	0.01958
-1.30578	-0.92498	-1.25324	1.6397	-1.30548	-0.24265
-1.30563	-1.11397	-1.25309	1.47949	-1.30533	-0.0469
-1.30547	-1.30296	-1.25294	1.32426	-1.30518	0.50852
-1.30532	-1.49195	-1.25278	1.2	-1.30502	0.89426
-1.30517	-1.33922	-1.25263	0.99194	-1.30487	0.80134
-1.30502	-1.18539	-1.25248	0.22366	-1.30472	0.25366
-1.30486	-1.03156	-1.25232	-0.58658	-1.30457	-0.53262
-1.30471	-0.87773	-1.25217	-1.60327	-1.30441	-1.04481
-1.30456	-0.66676	-1.25202	-2.00857	-1.30426	-0.67868
-1.3044	-0.45579	-1.25187	-1.67453	-1.30411	0.49832
-1.30425	-0.24482	-1.25171	-1.33552	-1.30395	1.55631
-1.3041	-0.03386	-1.25156	-0.96554	-1.3038	1.6559
-1.30395	0.00131	-1.25141	-0.52525	-1.30365	0.83698
-1.30379	0.03647	-1.25125	0.38092	-1.3035	-0.39267
-1.30364	0.07163	-1.2511	1.17941	-1.30334	-1.7557
-1.30349	0.10679	-1.25095	1.18404	-1.30319	-3.08773
-1.30334	0.30897	-1.2508	0.72775	-1.30304	-4.02633
-1.30318	0.51115	-1.25064	0.5316	-1.30289	-4.28714
-1.30303	0.71332	-1.25049	0.33108	-1.30273	-3.9878
-1.30288	0.9155	-1.25034	0.09931	-1.30258	-3.42491
-1.30272	0.8276	-1.25019	-0.12938	-1.30243	-2.84143
-1.30257	0.7397	-1.25003	-0.33751	-1.30227	-2.51277
-1.30242	0.66498	-1.24988	-0.5876	-1.30212	-2.59886
-1.30227	0.59026	-1.24973	-1.04375	-1.30197	-2.74347
-1.30211	0.39358	-1.24957	-0.97963	-1.30182	-2.32345
-1.30196	0.40786	-1.24942	-0.78039	-1.30166	-1.29109
-1.30181	0.58037	-1.24927	-0.57612	-1.30151	-0.26967
-1.30165	0.96385	-1.24912	-0.3406	-1.30136	0.26137
-1.3015	1.29019	-1.24896	-0.14616	-1.3012	0.33042
-1.30135	1.1946	-1.24881	-0.22474	-1.30105	0.00374
-1.3012	0.80892	-1.24866	-0.30299	-1.3009	-0.72629
-1.30104	0.63421	-1.2485	-0.38125	-1.30075	-1.46776
-1.30089	0.92539	-1.24835	-0.46895	-1.30059	-1.62461
-1.30074	1.21657	-1.2482	-0.61942	-1.30044	-1.22671
-1.30058	1.33634	-1.24805	-0.76957	-1.30029	-0.84829
-1.30043	1.03417	-1.24789	-0.91971	-1.30013	-0.63311
-1.30028	0.67047	-1.24774	-0.98607	-1.29998	-0.21656
-1.30013	0.30677	-1.24759	-0.49552	-1.29983	0.31143
-1.29997	0.33864	-1.24743	-0.10809	-1.29968	0.38328
-1.29982	0.3705	-1.24728	-0.48324	-1.29952	0.05851
-1.29967	0.45401	-1.24713	-1.27368	-1.29937	0.08949
-1.29952	0.53752	-1.24698	-1.42679	-1.29922	0.55964
-1.29936	0.19909	-1.24682	-1.12202	-1.29907	0.59255
-1.29921	-0.13824	-1.24667	-1.09843	-1.29891	-0.16925
-1.29906	-0.69643	-1.24652	-1.08391	-1.29876	-0.84455
-1.2989	-1.25461	-1.24637	-1.05433	-1.29861	-0.67674
-1.29875	-1.6282	-1.24621	-0.54841	-1.29845	-0.11024
-1.2986	-1.57876	-1.24606	-0.23628	-1.2983	0.07515
-1.29845	-1.02057	-1.24591	-0.16595	-1.29815	-0.15308
-1.29829	-0.46238	-1.24575	-0.08153	-1.298	-0.45822
-1.29814	-0.29976	-1.2456	-0.30114	-1.29784	-0.71282
-1.29799	-0.13604	-1.24545	-0.75448	-1.29769	-0.71981
-1.29783	0.11448	-1.2453	-0.2788	-1.29754	-0.19274
-1.29768	0.36501	-1.24514	0.79411	-1.29738	0.48208
-1.29753	0.61553	-1.24499	1.49553	-1.29723	0.42184
-1.29738	0.86716	-1.24484	1.38999	-1.29708	-0.35674
-1.29722	1.07812	-1.24468	1.27923	-1.29693	-0.71311
-1.29707	1.28909	-1.24453	1.13171	-1.29677	-0.08896
-1.29692	1.50006	-1.24438	0.98183	-1.29662	0.65841
-1.29676	1.71213	-1.24423	0.81638	-1.29647	0.75333
-1.29661	1.66378	-1.24407	0.62463	-1.29631	0.68239
-1.29646	1.61543	-1.24392	0.21852	-1.29616	1.10091
-1.29631	1.43523	-1.24377	-0.43277	-1.29601	1.64646
-1.29615	1.4671	-1.24361	-1.0151	-1.29586	1.75137
-1.296	1.57917	-1.24346	-1.30489	-1.2957	1.66671
-1.29585	1.48028	-1.24331	-1.23852	-1.29555	1.76131
-1.2957	1.34183	-1.24316	-0.66768	-1.2954	1.69082
-1.29554	0.78255	-1.243	-0.14091	-1.29525	1.18384
-1.29539	0.16942	-1.24285	-0.16229	-1.29509	0.7628
-1.29524	-0.23274	-1.2427	-0.46908	-1.29494	0.79838
-1.29508	-0.07671	-1.24255	-0.55191	-1.29479	0.71827
-1.29493	0.08042	-1.24239	-0.80647	-1.29463	0.12059
-1.29478	0.25293	-1.24224	-0.99558	-1.29448	-0.23802
-1.29463	0.42544	-1.24209	-0.75295	-1.29433	0.38911
-1.29447	0.59795	-1.24193	-0.51032	-1.29418	1.3983
-1.29432	0.77156	-1.24178	-0.26764	-1.29402	1.7291
-1.29417	0.60125	-1.24163	-0.05311	-1.29387	1.40625
-1.29401	0.43093	-1.24148	-0.02727	-1.29372	1.11273
-1.29386	0.28699	-1.24132	-0.00144	-1.29356	0.91875
-1.29371	0.14415	-1.24117	0.02445	-1.29341	0.50906
-1.29356	0.0947	-1.24102	0.08124	-1.29326	0.0719
-1.2934	0.4672	-1.24086	0.34072	-1.29311	-0.07685
-1.29325	0.85287	-1.24071	0.57427	-1.29295	-0.22119
-1.2931	0.81771	-1.24056	0.67382	-1.2928	-0.64516
-1.29294	0.75068	-1.24041	1.04391	-1.29265	-0.89953
-1.29279	0.89463	-1.24025	1.47358	-1.2925	-0.63395
-1.29264	1.14405	-1.2401	1.30219	-1.29234	-0.50751
-1.29249	0.97264	-1.23995	0.4594	-1.29219	-1.2474
-1.29233	0.38149	-1.23979	-0.28251	-1.29204	-2.36953
-1.29218	0.00241	-1.23964	-0.28307	-1.29188	-2.88254
-1.29203	-0.09978	-1.23949	0.1736	-1.29173	-2.72799
-1.29188	-0.20197	-1.23934	0.34926	-1.29158	-2.51922
-1.29172	-0.46788	-1.23918	0.5527	-1.29143	-2.37679
-1.29157	-0.73269	-1.23903	0.93799	-1.29127	-2.04267
-1.29142	-0.54479	-1.23888	1.32328	-1.29112	-1.64032
-1.29126	0.06504	-1.23873	1.70861	-1.29097	-1.31524
-1.29111	0.643	-1.23857	2.00616	-1.29081	-0.6697
-1.29096	1.0111	-1.23842	1.72047	-1.29066	0.45688
-1.29081	1.1023	-1.23827	1.43478	-1.29051	1.22232
-1.29065	1.1935	-1.23811	1.14914	-1.29036	0.86811
-1.2905	0.81331	-1.23796	0.90153	-1.2902	-0.02722
-1.29035	0.43423	-1.23781	0.9034	-1.29005	-0.48139
-1.29019	0.23975	-1.23766	0.90055	-1.2899	-0.67144
-1.29004	0.4672	-1.2375	0.86653	-1.28974	-1.29585
-1.28989	0.45621	-1.23735	0.81705	-1.28959	-1.92825
-1.28974	0.44632	-1.2372	0.58763	-1.28944	-1.49155
-1.28958	0.4628	-1.23704	-0.14138	-1.28929	-0.13171
-1.28943	0.47928	-1.23689	-0.79481	-1.28913	0.82996
-1.28928	0.41665	-1.23674	-0.94286	-1.28898	0.79211
-1.28912	0.35402	-1.23659	-1.05477	-1.28883	0.49356
-1.28897	0.2782	-1.23643	-1.15932	-1.28868	0.65866
-1.28882	0.20239	-1.23628	-1.2173	-1.28852	1.10203
-1.28867	0.04636	-1.23613	-1.29862	-1.28837	1.30841
-1.28851	-0.31954	-1.23597	-1.49856	-1.28822	1.02962
-1.28836	-0.80411	-1.23582	-1.44371	-1.28806	0.24683
-1.28821	-0.86674	-1.23567	-1.3957	-1.28791	-0.73202
-1.28806	-0.86344	-1.23552	-1.57043	-1.28776	-1.19616
-1.2879	-0.86015	-1.23536	-1.49293	-1.28761	-0.75999
-1.28775	-0.83048	-1.23521	-0.92034	-1.28745	0.003
-1.2876	-0.80081	-1.23506	-0.45482	-1.2873	0.31177
-1.28744	-0.89421	-1.23491	-0.50589	-1.28715	0.2818
-1.28729	-0.98761	-1.23475	-0.70951	-1.28699	0.54501
-1.28714	-1.081	-1.2346	-1.16498	-1.28684	1.13152
-1.28699	-1.1733	-1.23445	-1.59854	-1.28669	1.55577
-1.28683	-1.18759	-1.23429	-1.73057	-1.28654	1.69305
-1.28668	-1.20077	-1.23414	-1.48491	-1.28638	1.71946
-1.28653	-0.79312	-1.23399	-0.96086	-1.28623	1.49544
-1.28637	-0.38437	-1.23384	-0.32539	-1.28608	0.87998
-1.28622	-0.28658	-1.23368	-0.2498	-1.28592	0.34831
-1.28607	-0.18879	-1.23353	-0.4995	-1.28577	0.44495
-1.28592	-0.09099	-1.23338	-0.2967	-1.28562	0.92161
-1.28576	0.0079	-1.23322	-0.40636	-1.28547	1.23149
-1.28561	0.13206	-1.23307	-0.45113	-1.28531	1.45264
-1.28546	0.25733	-1.23292	-0.06954	-1.28516	1.82034
-1.28531	0.38149	-1.23277	0.31233	-1.28501	1.87004
-1.28515	0.50675	-1.23261	0.69392	-1.28486	1.117
-1.285	0.30677	-1.23246	1.03796	-1.2847	0.18017
-1.28485	0.10789	-1.23231	1.13199	-1.28455	0.02844
-1.28469	-0.32833	-1.23215	1.22629	-1.2844	0.4212
-1.28454	-0.34262	-1.232	1.32032	-1.28424	0.30863
-1.28439	-0.27779	-1.23185	1.37994	-1.28409	-0.47807
-1.28424	-0.21296	-1.2317	1.21038	-1.28394	-1.17198
-1.28408	-0.12176	-1.23154	1.04114	-1.28379	-1.52592
-1.28393	-0.03056	-1.23139	0.87189	-1.28363	-1.96881
-1.28378	-0.41294	-1.23124	0.70734	-1.28348	-2.34264
-1.28362	-0.79422	-1.23109	0.57371	-1.28333	-1.84306
-1.28347	-1.38647	-1.23093	0.48537	-1.28317	-0.4735
-1.28332	-1.55678	-1.23078	0.61784	-1.28302	0.63702
-1.28317	-1.22605	-1.23063	0.19486	-1.28287	0.7245
-1.28301	-0.47337	-1.23047	-0.5599	-1.28272	0.2226
-1.28286	0.4639	-1.23032	-0.98418	-1.28256	-0.20172
-1.28271	0.69794	-1.23017	-0.80211	-1.28241	-0.50584
-1.28255	0.34633	-1.23002	-0.13648	-1.28226	-0.83203
-1.2824	-0.00529	-1.22986	0.38697	-1.2821	-1.00301
-1.28225	-0.63819	-1.22971	0.68472	-1.28195	-0.87268
-1.2821	-0.84806	-1.22956	1.13853	-1.2818	-0.59784
-1.28194	-0.69863	-1.2294	1.56832	-1.28165	-0.31033
-1.28179	-0.54809	-1.22925	1.80195	-1.28149	-0.00732
-1.28164	-0.37228	-1.2291	1.77833	-1.28134	0.16085
-1.28149	-0.19538	-1.22895	1.74058	-1.28119	0.03816
-1.28133	-0.18659	-1.22879	1.97377	-1.28104	-0.13986
-1.28118	-0.1778	-1.22864	2.22084	-1.28088	0.00588
-1.28103	-0.16901	-1.22849	1.53653	-1.28073	0.33747
-1.28087	-0.15912	-1.22833	0.23471	-1.28058	0.37371
-1.28072	-0.29976	-1.22818	-0.70025	-1.28042	0.02559
-1.28057	-0.43931	-1.22803	-0.86308	-1.28027	-0.37586
-1.28042	-0.81729	-1.22788	-1.02322	-1.28012	-0.65668
-1.28026	-0.77224	-1.22772	-1.16774	-1.27997	-0.85637
-1.28011	-0.43162	-1.22757	-1.25547	-1.27981	-0.87343
-1.27996	-0.08989	-1.22742	-0.96899	-1.27966	-0.73038
-1.2798	0.2771	-1.22727	-0.82905	-1.27951	-0.90673
-1.27965	0.6452	-1.22711	-1.65654	-1.27935	-1.68678
-1.2795	0.88034	-1.22696	-2.40934	-1.2792	-2.51345
-1.27935	1.11658	-1.22681	-2.5945	-1.27905	-2.62165
-1.27919	0.67487	-1.22665	-2.29694	-1.2789	-2.18321
-1.27904	0.23425	-1.2265	-2.14652	-1.27874	-1.93416
-1.27889	-0.00968	-1.22635	-2.18334	-1.27859	-1.96961
-1.27873	0.16942	-1.2262	-1.73344	-1.27844	-1.72997
-1.27858	0.11009	-1.22604	-0.8293	-1.27828	-1.10696
-1.27843	0.05185	-1.22589	-0.2216	-1.27813	-0.64711
-1.27828	-0.13055	-1.22574	0.29168	-1.27798	-0.61746
-1.27812	-0.31185	-1.22558	0.18346	-1.27783	-0.68047
-1.27797	-0.49425	-1.22543	0.07525	-1.27767	-0.5549
-1.27782	-0.67555	-1.22528	-0.03295	-1.27752	-0.27028
-1.27767	-0.85575	-1.22513	-0.10323	-1.27737	0.25216
-1.27751	-1.03595	-1.22497	0.07612	-1.27722	1.11578
-1.27736	-1.21616	-1.22482	0.25547	-1.27706	1.98317
-1.27721	-1.39636	-1.22467	0.43482	-1.27691	2.31711
-1.27705	-1.61172	-1.22451	0.61279	-1.27676	2.13006
-1.2769	-1.82709	-1.22436	0.78166	-1.2766	1.89332
-1.27675	-1.36559	-1.22421	0.9695	-1.27645	1.79993
-1.2766	-0.9041	-1.22406	1.2442	-1.2763	1.67676
-1.27644	-0.43162	-1.2239	1.2258	-1.27615	1.44701
-1.27629	-0.38107	-1.22375	0.88343	-1.27599	1.0853
-1.27614	-0.51513	-1.2236	0.29146	-1.27584	0.36423
-1.27598	-0.64918	-1.22345	-0.26255	-1.27569	-0.70413
-1.27583	-0.4492	-1.22329	-0.52109	-1.27553	-1.47953
-1.27568	-0.24922	-1.22314	-0.44007	-1.27538	-1.41706
-1.27553	-0.04924	-1.22299	-0.08572	-1.27523	-0.8697
-1.27537	0.15074	-1.22283	0.34869	-1.27508	-0.42697
-1.27522	0.3716	-1.22268	0.27047	-1.27492	0.0968
-1.27507	0.59356	-1.22253	0.10385	-1.27477	1.08888
-1.27491	0.39248	-1.22238	-0.11262	-1.27462	2.03453
-1.27476	0.1925	-1.22222	-0.58071	-1.27446	2.10166
-1.27461	0.48368	-1.22207	-0.52337	-1.27431	1.5447
-1.27446	0.77596	-1.22192	-0.33145	-1.27416	1.34471
-1.2743	0.88254	-1.22176	-0.41048	-1.27401	1.58249
-1.27415	0.56828	-1.22161	-0.55388	-1.27385	1.40209
-1.274	0.14525	-1.22146	-0.17806	-1.2737	0.57852
-1.27385	-0.27669	-1.22131	0.25144	-1.27355	-0.07776
-1.27369	-0.26021	-1.22115	0.08207	-1.2734	-0.07961
-1.27354	0.17931	-1.221	-0.74238	-1.27324	0.08077
-1.27339	1.02209	-1.22085	-1.48738	-1.27309	-0.07684
-1.27323	1.86596	-1.22069	-1.63679	-1.27294	-0.33988
-1.27308	2.14615	-1.22054	-1.32745	-1.27278	-0.41295
-1.27293	1.72421	-1.22039	-1.28322	-1.27263	-0.39085
-1.27278	1.14295	-1.22024	-1.19675	-1.27248	-0.35766
-1.27262	0.56279	-1.22008	-0.79704	-1.27233	-0.21324
-1.27247	0.35951	-1.21993	-0.1264	-1.27217	-0.03137
-1.27232	0.15734	-1.21978	0.60864	-1.27202	0.04298
-1.27216	0.11229	-1.21963	0.74546	-1.27187	0.22879
-1.27201	0.06833	-1.21947	0.2295	-1.27171	0.73467
-1.27186	0.02328	-1.21932	-0.13914	-1.27156	1.05017
-1.27171	-0.02067	-1.21917	0.45924	-1.27141	0.49731
-1.27155	-0.04814	-1.21901	0.97235	-1.27126	-0.59076
-1.2714	-0.07451	-1.21886	0.92368	-1.2711	-1.1802
-1.27125	-0.10198	-1.21871	0.875	-1.27095	-0.98588
-1.27109	-0.12835	-1.21856	0.82637	-1.2708	-0.62411
-1.27094	0.01999	-1.2184	0.77565	-1.27064	-0.34291
-1.27079	0.16942	-1.21825	0.709	-1.27049	0.27796
-1.27064	0.31776	-1.2181	0.64235	-1.27034	1.20632
-1.27048	0.4672	-1.21794	0.57575	-1.27019	1.72841
-1.27033	0.20458	-1.21779	0.42225	-1.27003	1.63925
-1.27018	-0.05693	-1.21764	-0.30339	-1.26988	1.62215
-1.27003	-0.29317	-1.21749	-0.95294	-1.26973	2.02265
-1.26987	-0.52831	-1.21733	-0.97659	-1.26958	2.25259
-1.26972	-0.68544	-1.21718	-0.11578	-1.26942	1.88982
-1.26957	-0.41953	-1.21703	1.01265	-1.26927	1.45982
-1.26941	-0.39096	-1.21687	1.54059	-1.26912	1.55239
-1.26926	-0.36239	-1.21672	1.40317	-1.26896	1.88733
-1.26911	-0.32394	-1.21657	1.26734	-1.26881	1.82278
-1.26896	-0.28438	-1.21642	1.14191	-1.26866	1.2333
-1.2688	-0.24592	-1.21626	1.01886	-1.26851	0.43773
-1.26865	-0.20637	-1.21611	0.91139	-1.26835	-0.25406
-1.2685	-0.25581	-1.21596	0.79085	-1.2682	-0.58449
-1.26834	-0.30416	-1.21581	0.62261	-1.26805	-0.44234
-1.26819	-0.11517	-1.21565	0.72765	-1.26789	-0.14248
-1.26804	-0.34811	-1.2155	0.91248	-1.26774	-0.1572
-1.26789	-0.65248	-1.21535	0.51267	-1.26759	-0.41815
-1.26773	-0.95684	-1.21519	-0.41041	-1.26744	-0.43027
-1.26758	-0.58435	-1.21504	-1.00864	-1.26728	-0.16253
-1.26743	-0.21186	-1.21489	-1.03694	-1.26713	-0.164
-1.26727	-0.4459	-1.21474	-0.55151	-1.26698	-0.67072
-1.26712	-0.67995	-1.21458	-0.09623	-1.26682	-1.28505
-1.26697	-0.72939	-1.21443	-0.56537	-1.26667	-1.71692
-1.26682	-0.3558	-1.21428	-1.60451	-1.26652	-2.1103
-1.26666	-0.18109	-1.21412	-2.26165	-1.26637	-2.45265
-1.26651	-0.00638	-1.21397	-1.97465	-1.26621	-2.40361
-1.26636	0.19469	-1.21382	-1.18635	-1.26606	-2.00335
-1.26621	0.39577	-1.21367	-0.45865	-1.26591	-1.78586
-1.26605	0.58806	-1.21351	-0.31838	-1.26576	-1.88303
-1.2659	0.78035	-1.21336	-0.75758	-1.2656	-1.74044
-1.26575	0.7353	-1.21321	-1.19917	-1.26545	-1.12962
-1.26559	1.11329	-1.21305	-1.65635	-1.2653	-0.71073
-1.26544	1.60884	-1.2129	-2.06668	-1.26514	-1.0799
-1.26529	2.1044	-1.21275	-2.13228	-1.26499	-1.86732
-1.26514	1.87914	-1.2126	-1.92223	-1.26484	-2.34166
-1.26498	1.23305	-1.21244	-1.61693	-1.26469	-2.42678
-1.26483	0.8232	-1.21229	-1.8855	-1.26453	-2.54223
-1.26468	0.41445	-1.21214	-2.56855	-1.26438	-2.76845
-1.26452	0.40017	-1.21199	-2.64756	-1.26423	-2.77057
-1.26437	0.38698	-1.21183	-2.04061	-1.26407	-2.40348
-1.26422	0.25623	-1.21168	-1.4766	-1.26392	-1.95069
-1.26407	0.12547	-1.21153	-1.19349	-1.26377	-1.75023
-1.26391	-0.00529	-1.21137	-0.91004	-1.26362	-1.81388
-1.26376	-0.13494	-1.21122	-0.6266	-1.26346	-1.84697
-1.26361	-0.31844	-1.21107	-0.37737	-1.26331	-1.59188
-1.26345	-0.50084	-1.21092	-0.35186	-1.26316	-1.15295
-1.2633	-0.92168	-1.21076	-0.27835	-1.263	-0.90259
-1.26315	-0.91948	-1.21061	0.03065	-1.26285	-1.01701
-1.263	-0.92278	-1.21046	-0.27526	-1.2627	-1.30224
-1.26284	-0.92607	-1.2103	-1.26379	-1.26255	-1.60446
-1.26269	-0.903	-1.21015	-1.59421	-1.26239	-2.03448
-1.26254	-0.87883	-1.21	-0.80911	-1.26224	-2.53157
-1.26239	-1.07551	-1.20985	0.47913	-1.26209	-2.63134
-1.26223	-1.2711	-1.20969	1.71935	-1.26194	-2.11031
-1.26208	-1.70512	-1.20954	2.3021	-1.26178	-1.43275
-1.26193	-1.71611	-1.20939	1.76935	-1.26163	-1.05159
-1.26177	-1.13485	-1.20924	0.69163	-1.26148	-0.67601
-1.26162	-0.55358	-1.20908	-0.61138	-1.26132	0.05445
-1.26147	0.02768	-1.20893	-1.3127	-1.26117	0.60175
-1.26132	0.61004	-1.20878	-1.34378	-1.26102	0.14601
-1.26116	0.76057	-1.20862	-1.43853	-1.26087	-1.03499
-1.26101	0.49027	-1.20847	-1.98737	-1.26071	-1.75808
-1.26086	0.45621	-1.20832	-2.80675	-1.26056	-1.48359
-1.2607	0.42324	-1.20817	-3.69005	-1.26041	-0.83244
-1.26055	0.25073	-1.20801	-3.94817	-1.26025	-0.49119
-1.2604	0.07932	-1.20786	-3.38048	-1.2601	-0.46467
-1.26025	-0.09319	-1.20771	-2.85862	-1.25995	-0.56454
-1.26009	-0.2646	-1.20755	-2.5617	-1.2598	-0.8342
-1.25994	-0.26131	-1.2074	-1.75406	-1.25964	-1.2203
-1.25979	-0.25691	-1.20725	-0.99542	-1.25949	-1.38845
-1.25963	-0.25361	-1.2071	-1.11866	-1.25934	-1.19
-1.25948	-0.24922	-1.20694	-1.57466	-1.25918	-0.86481
-1.25933	-0.0877	-1.20679	-1.93649	-1.25903	-0.63428
-1.25918	0.07493	-1.20664	-1.68557	-1.25888	-0.43335
-1.25902	0.21008	-1.20648	-1.43438	-1.25873	-0.11077
-1.25887	0.34633	-1.20633	-1.18346	-1.25857	0.4225
-1.25872	0.40237	-1.20618	-0.86302	-1.25842	1.15205
-1.25857	0.03757	-1.20603	-0.0909	-1.25827	1.76891
-1.25841	-0.09099	-1.20587	0.55412	-1.25812	1.80211
-1.25826	-0.21845	-1.20572	0.36771	-1.25796	1.32962
-1.25811	-0.33822	-1.20557	0.10991	-1.25781	1.13558
-1.25795	-0.45799	-1.20542	-0.61568	-1.25766	1.59971
-1.2578	-0.57776	-1.20526	-1.2136	-1.2575	1.91091
-1.25765	-0.69753	-1.20511	-0.98065	-1.25735	1.17833
-1.2575	-0.52721	-1.20496	-0.68124	-1.2572	-0.12446
-1.25734	-0.3569	-1.2048	0.0497	-1.25705	-0.76751
-1.25719	0.05075	-1.20465	0.65348	-1.25689	-0.5278
-1.25704	0.03647	-1.2045	0.42587	-1.25674	-0.26312
-1.25688	-0.09209	-1.20435	0.23997	-1.25659	-0.41455
-1.25673	-0.22065	-1.20419	0.32389	-1.25643	-0.55195
-1.25658	-0.37558	-1.20404	0.40808	-1.25628	-0.44837
-1.25643	-0.53051	-1.20389	0.49201	-1.25613	-0.51684
-1.25627	-0.536	-1.20373	0.54911	-1.25598	-0.9581
-1.25612	-0.5415	-1.20358	0.42935	-1.25582	-1.34757
-1.25597	-0.54699	-1.20343	0.30985	-1.25567	-1.32912
-1.25581	-0.55249	-1.20328	0.19009	-1.25552	-0.98438
-1.25566	-0.65907	-1.20312	-0.04416	-1.25536	-0.42039
-1.25551	-0.76455	-1.20297	-1.02661	-1.25521	0.3282
-1.25536	-0.4492	-1.20282	-1.88127	-1.25506	0.92488
-1.2552	0.28919	-1.20266	-1.90518	-1.25491	1.00769
-1.25505	0.7364	-1.20251	-1.8378	-1.25475	0.80732
-1.2549	0.48148	-1.20236	-1.17768	-1.2546	0.80213
-1.25475	-0.01078	-1.20221	-0.5941	-1.25445	0.87174
-1.25459	-0.0811	-1.20205	-0.5091	-1.2543	0.61271
-1.25444	-0.05363	-1.2019	-0.38105	-1.25414	0.30186
-1.25429	-0.02506	-1.20175	0.02745	-1.25399	0.55417
-1.25413	0.02878	-1.2016	0.43595	-1.25384	1.12623
-1.25398	0.08372	-1.20144	0.84445	-1.25368	1.18116
-1.25383	0.11119	-1.20129	1.23182	-1.25353	0.7387
-1.25368	0.13975	-1.20114	1.48156	-1.25338	0.70724
-1.25352	0.16832	-1.20098	1.60849	-1.25323	1.31029
-1.25337	0.19689	-1.20083	0.93564	-1.25307	1.66615
-1.25322	0.39028	-1.20068	0.38244	-1.25292	1.21232
-1.25306	0.58367	-1.20053	0.68479	-1.25277	0.45445
-1.25291	1.01439	-1.20037	1.42028	-1.25261	-0.07408
-1.25276	1.02318	-1.20022	1.55123	-1.25246	-0.52683
-1.25261	0.95286	-1.20007	0.44693	-1.25231	-0.98213
-1.25245	0.88254	-1.19991	-1.04945	-1.25216	-0.96248
-1.2523	0.78585	-1.19976	-1.96112	-1.252	-0.30463
-1.25215	0.69025	-1.19961	-2.23536	-1.25185	0.32386
-1.25199	0.52543	-1.19946	-1.94085	-1.2517	0.34106
-1.25184	0.36061	-1.1993	-1.11276	-1.25155	0.06
-1.25169	0.19579	-1.19915	0.24735	-1.25139	0.0693
-1.25154	0.03097	-1.199	1.69787	-1.25124	0.42474
-1.25138	0.22656	-1.19884	2.17507	-1.25109	0.81527
-1.25123	0.42214	-1.19869	1.72538	-1.25093	1.04392
-1.25108	0.85507	-1.19854	1.26771	-1.25078	1.03499
-1.25093	0.86716	-1.19839	0.75812	-1.25063	0.86073
-1.25077	0.40896	-1.19823	0.24054	-1.25048	0.88136
-1.25062	-0.04924	-1.19808	-0.32897	-1.25032	1.33429
-1.25047	-0.50743	-1.19793	-0.77072	-1.25017	1.77851
-1.25031	-0.96563	-1.19778	-0.38169	-1.25002	1.62179
-1.25016	-1.43262	-1.19762	0.00794	-1.24986	1.14875
-1.25001	-1.47767	-1.19747	0.40146	-1.24971	1.15192
-1.24986	-1.05683	-1.19732	0.79499	-1.24956	1.55859
-1.2497	-0.63599	-1.19716	1.18856	-1.24941	1.46376
-1.24955	-0.50084	-1.19701	1.5233	-1.24925	0.66651
-1.2494	-0.36569	-1.19686	1.4735	-1.2491	0.06163
-1.24924	0.14745	-1.19671	1.34702	-1.24895	0.16658
-1.24909	0.66058	-1.19655	0.72215	-1.24879	0.36734
-1.24894	0.66388	-1.1964	0.14629	-1.24864	0.11817
-1.24879	-0.03605	-1.19625	-0.11319	-1.24849	-0.12669
-1.24863	-0.55139	-1.19609	-0.29597	-1.24834	0.16978
-1.24848	-0.64478	-1.19594	0.01973	-1.24818	0.64424
-1.24833	-0.63929	-1.19579	0.21103	-1.24803	0.67817
-1.24818	-0.21076	-1.19564	-0.4079	-1.24788	0.37337
-1.24802	0.24304	-1.19548	-0.9501	-1.24773	0.19747
-1.24787	0.27601	-1.19533	-0.99386	-1.24757	0.1608
-1.24772	0.04416	-1.19518	-1.08131	-1.24742	-0.04004
-1.24756	-0.18659	-1.19502	-1.45461	-1.24727	-0.42069
-1.24741	-0.4448	-1.19487	-1.82792	-1.24711	-0.6941
-1.24726	-0.70192	-1.19472	-2.07326	-1.24696	-0.6085
-1.24711	-0.77554	-1.19457	-1.43335	-1.24681	-0.05898
-1.24695	-0.84806	-1.19441	-0.51749	-1.24666	0.78122
-1.2468	-0.92168	-1.19426	-0.12559	-1.2465	1.32784
-1.24665	-0.9942	-1.19411	0.10024	-1.24635	1.04269
-1.24649	-1.09419	-1.19396	0.4407	-1.2462	0.12448
-1.24634	-1.19308	-1.1938	1.52317	-1.24604	-0.72566
-1.24619	-0.85355	-1.19365	2.50327	-1.24589	-1.18902
-1.24604	-0.09099	-1.1935	2.691	-1.24574	-1.43456
-1.24588	0.47708	-1.19334	1.96205	-1.24559	-1.46241
-1.24573	0.62322	-1.19319	0.74894	-1.24543	-1.13788
-1.24558	0.32985	-1.19304	0.16214	-1.24528	-0.8049
-1.24542	0.03757	-1.19289	0.40594	-1.24513	-0.96007
-1.24527	0.0035	-1.19273	0.61742	-1.24497	-1.22882
-1.24512	-0.02946	-1.19258	0.61709	-1.24482	-0.68685
-1.24497	-0.60413	-1.19243	0.6427	-1.24467	0.62295
-1.24481	-1.38867	-1.19227	0.91122	-1.24452	1.46976
-1.24466	-1.88862	-1.19212	1.63159	-1.24436	1.05756
-1.24451	-1.68534	-1.19197	1.92258	-1.24421	-0.03392
-1.24436	-0.93267	-1.19182	1.33219	-1.24406	-0.8394
-1.2442	-0.1789	-1.19166	0.4096	-1.24391	-1.05207
-1.24405	0.33644	-1.19151	-0.32576	-1.24375	-0.76471
-1.2439	0.43093	-1.19136	0.15319	-1.2436	-0.06964
-1.24374	0.05844	-1.1912	0.63246	-1.24345	0.63696
-1.24359	-0.31295	-1.19105	1.11172	-1.24329	0.74645
-1.24344	-0.24812	-1.1909	1.51889	-1.24314	0.25658
-1.24329	-0.18219	-1.19075	1.45866	-1.24299	-0.18295
-1.24313	-0.11626	-1.19059	1.39875	-1.24284	-0.2921
-1.24298	-0.05034	-1.19044	1.33884	-1.24268	-0.45028
-1.24283	-0.13384	-1.19029	1.28394	-1.24253	-0.74007
-1.24267	-0.21735	-1.19014	1.26152	-1.24238	-0.64606
-1.24252	-0.30086	-1.18998	1.23943	-1.24222	-0.047
-1.24237	-0.38437	-1.18983	1.21734	-1.24207	0.4257
-1.24222	-0.47337	-1.18968	1.27849	-1.24192	0.43756
-1.24206	-0.56128	-1.18952	1.87913	-1.24177	0.46055
-1.24191	-0.64918	-1.18937	2.35192	-1.24161	0.77889
-1.24176	-0.73708	-1.18922	1.99434	-1.24146	0.91659
-1.2416	-0.78103	-1.18907	1.54379	-1.24131	0.58812
-1.24145	-0.82499	-1.18891	0.49094	-1.24115	0.31747
-1.2413	-0.71071	-1.18876	-0.38211	-1.241	0.49908
-1.24115	-0.1745	-1.18861	-0.09267	-1.24085	0.65671
-1.24099	0.74299	-1.18845	0.28966	-1.2407	0.28832
-1.24084	1.23855	-1.1883	1.27371	-1.24054	-0.26229
-1.24069	1.25063	-1.18815	2.07857	-1.24039	-0.40131
-1.24054	0.84079	-1.188	1.72099	-1.24024	-0.14288
-1.24038	0.62432	-1.18784	1.25401	-1.24009	0.19847
-1.24023	0.40786	-1.18769	0.07868	-1.23993	0.58785
-1.24008	0.16503	-1.18754	-0.9171	-1.23978	1.02143
-1.23992	-0.07781	-1.18738	-0.75043	-1.23963	1.21702
-1.23977	0.000207901	-1.18723	-0.55462	-1.23947	1.07762
-1.23962	0.07822	-1.18708	-0.17233	-1.23932	0.90713
-1.23947	0.15624	-1.18693	0.20996	-1.23917	0.8377
-1.23931	0.23425	-1.18677	0.5923	-1.23902	0.62098
-1.23916	0.13646	-1.18662	0.9685	-1.23886	0.31422
-1.23901	0.03867	-1.18647	1.30287	-1.23871	0.43613
-1.23885	-0.05913	-1.18632	1.63723	-1.23856	1.05546
-1.2387	-0.15692	-1.18616	1.97164	-1.2384	1.46389
-1.23855	-0.12506	-1.18601	2.21169	-1.23825	1.22393
-1.2384	-0.09209	-1.18586	1.83914	-1.2381	0.80685
-1.23824	-0.06023	-1.1857	1.46658	-1.23795	0.71856
-1.23809	-0.02726	-1.18555	1.09408	-1.23779	0.70792
-1.23794	0.18041	-1.1854	0.75875	-1.23764	0.35634
-1.23778	0.38918	-1.18525	0.66177	-1.23749	-0.23229
-1.23763	0.59685	-1.18509	0.48777	-1.23733	-0.84597
-1.23748	0.80562	-1.18494	-0.18428	-1.23718	-1.58184
-1.23733	0.69904	-1.18479	-0.79988	-1.23703	-2.30628
-1.23717	0.59356	-1.18463	-1.05262	-1.23688	-2.37095
-1.23702	0.48697	-1.18448	-1.17697	-1.23672	-1.47354
-1.23687	0.38149	-1.18433	-0.47112	-1.23657	-0.25135
-1.23672	0.59136	-1.18418	0.14271	-1.23642	0.48174
-1.23656	0.80233	-1.18402	0.15956	-1.23627	0.61881
-1.23641	0.59026	-1.18387	0.09935	-1.23611	0.48436
-1.23626	0.37929	-1.18372	-0.45887	-1.23596	0.30547
-1.2361	0.54741	-1.18356	-1.02966	-1.23581	0.35503
-1.23595	0.71552	-1.18341	-1.68379	-1.23565	0.97011
-1.2358	0.71223	-1.18326	-2.33792	-1.2355	1.94329
-1.23565	0.28699	-1.18311	-2.99199	-1.23535	2.49033
-1.23549	-0.07231	-1.18295	-3.49805	-1.2352	2.26183
-1.23534	-0.22065	-1.1828	-3.04981	-1.23504	1.78589
-1.23519	-0.09209	-1.18265	-2.6013	-1.23489	1.54215
-1.23503	0.03647	-1.1825	-2.15306	-1.23474	1.30125
-1.23488	0.22436	-1.18234	-1.77361	-1.23458	0.82352
-1.23473	0.41225	-1.18219	-1.84058	-1.23443	0.44419
-1.23458	0.17821	-1.18204	-1.90728	-1.23428	0.39575
-1.23442	-0.05583	-1.18188	-1.97425	-1.23413	0.23102
-1.23427	-0.02616	-1.18173	-1.98312	-1.23397	-0.44451
-1.23412	0.0035	-1.18158	-1.61875	-1.23382	-1.20867
-1.23396	0.03317	-1.18143	-1.28303	-1.23367	-1.40009
-1.23381	0.06284	-1.18127	-1.21146	-1.23351	-1.01393
-1.23366	0.04855	-1.18112	-1.71474	-1.23336	-0.53867
-1.23351	0.03427	-1.18097	-2.63915	-1.23321	-0.28884
-1.23335	0.01999	-1.18081	-2.91101	-1.23306	-0.29729
-1.2332	0.0057	-1.18066	-2.05861	-1.2329	-0.46114
-1.23305	0.25513	-1.18051	-0.40004	-1.23275	-0.5017
-1.2329	0.50455	-1.18036	0.97437	-1.2326	-0.21186
-1.23274	0.33204	-1.1802	1.47089	-1.23245	0.09637
-1.23259	0.16063	-1.18005	1.65591	-1.23229	-0.08248
-1.23244	0.00131	-1.1799	1.78171	-1.23214	-0.57038
-1.23228	-0.15802	-1.17974	1.52341	-1.23199	-0.67768
-1.23213	0.10459	-1.17959	1.26538	-1.23183	-0.3308
-1.23198	0.36721	-1.17944	1.00707	-1.23168	-0.20739
-1.23183	0.33534	-1.17929	0.73055	-1.23153	-0.53858
-1.23167	0.30347	-1.17913	0.33445	-1.23138	-0.72452
-1.23152	0.13975	-1.17898	-0.06137	-1.23122	-0.44398
-1.23137	0.1881	-1.17883	-0.45746	-1.23107	-0.19982
-1.23121	0.50785	-1.17868	-0.74874	-1.23092	-0.32962
-1.23106	0.61773	-1.17852	-0.36602	-1.23076	-0.38297
-1.23091	0.30018	-1.17837	0.01697	-1.23061	0.04492
-1.23076	-0.22724	-1.17822	0.39968	-1.23046	0.65668
-1.2306	-0.42612	-1.17806	0.7972	-1.23031	1.0811
-1.23045	-0.20197	-1.17791	1.28813	-1.23015	1.33149
-1.2303	0.2848	-1.17776	1.59917	-1.23	1.32769
-1.23014	0.56169	-1.17761	0.74847	-1.22985	0.83051
-1.22999	0.54081	-1.17745	0.00875	-1.22969	0.19688
-1.22984	0.0991	-1.1773	-0.01553	-1.22954	0.18619
-1.22969	-0.23823	-1.17715	0.03775	-1.22939	0.67432
-1.22953	-0.36349	-1.17699	0.58891	-1.22924	0.66041
-1.22938	-0.15143	-1.17684	1.12996	-1.22908	0.0032
-1.22923	0.06174	-1.17669	1.60591	-1.22893	-0.09693
-1.22908	0.28699	-1.17654	1.9534	-1.22878	0.98969
-1.22892	0.51334	-1.17638	1.39387	-1.22863	2.15659
-1.22877	0.74409	-1.17623	0.40405	-1.22847	2.18221
-1.22862	0.97484	-1.17608	-0.02163	-1.22832	1.41007
-1.22846	1.20558	-1.17592	0.42622	-1.22817	0.86974
-1.22831	1.43743	-1.17577	1.07682	-1.22801	0.70709
-1.22816	1.16713	-1.17562	1.17218	-1.22786	0.50192
-1.22801	0.89792	-1.17547	0.89777	-1.22771	0.3203
-1.22785	0.78585	-1.17531	0.61886	-1.22756	0.41819
-1.2277	1.0968	-1.17516	0.30883	-1.2274	0.54245
-1.22755	1.43303	-1.17501	0.02291	-1.22725	0.41855
-1.22739	1.34733	-1.17486	-0.10771	-1.2271	0.31481
-1.22724	0.8221	-1.1747	-0.23801	-1.22694	0.38224
-1.22709	0.29798	-1.17455	-0.36832	-1.22679	0.17425
-1.22694	0.13316	-1.1744	-0.53854	-1.22664	-0.44816
-1.22678	-0.03056	-1.17424	-0.96571	-1.22649	-0.74416
-1.22663	0.22656	-1.17409	-1.39256	-1.22633	-0.2326
-1.22648	0.48478	-1.17394	-1.81941	-1.22618	0.41591
-1.22632	1.03197	-1.17379	-2.18185	-1.22603	0.45547
-1.22617	1.58027	-1.17363	-2.12976	-1.22587	0.21689
-1.22602	1.63631	-1.17348	-2.07734	-1.22572	0.32654
-1.22587	1.34074	-1.17333	-2.02492	-1.22557	0.5837
-1.22571	1.26931	-1.17317	-1.92898	-1.22542	0.53347
-1.22556	1.40886	-1.17302	-1.55305	-1.22526	0.38643
-1.22541	1.29349	-1.17287	-1.17713	-1.22511	0.44589
-1.22526	0.68585	-1.17272	-0.80115	-1.22496	0.36357
-1.2251	0.04636	-1.17256	-0.46843	-1.22481	-0.10975
-1.22495	-0.09978	-1.17241	-0.41601	-1.22465	-0.39581
-1.2248	0.14964	-1.17226	-0.312	-1.2245	-0.0773
-1.22464	0.39907	-1.1721	0.0465	-1.22435	0.20805
-1.22449	0.38918	-1.17195	-0.09166	-1.22419	-0.15884
-1.22434	0.37929	-1.1718	-0.09595	-1.22404	-0.61105
-1.22419	0.3694	-1.17165	0.72445	-1.22389	-0.39685
-1.22403	0.35951	-1.17149	1.38478	-1.22374	0.03774
-1.22388	0.098	-1.17134	1.12877	-1.22358	-0.1297
-1.22373	-0.16351	-1.17119	0.31251	-1.22343	-0.61215
-1.22357	-0.00309	-1.17104	-0.51181	-1.22328	-0.64171
-1.22342	0.15843	-1.17088	-1.38792	-1.22312	-0.46955
-1.22327	0.10349	-1.17073	-2.10355	-1.22297	-0.89872
-1.22312	0.04965	-1.17058	-1.78978	-1.22282	-1.74986
-1.22296	0.52213	-1.17042	-1.476	-1.22267	-2.12151
-1.22281	0.78475	-1.17027	-1.16218	-1.22251	-1.88765
-1.22266	0.39577	-1.17012	-0.88681	-1.22236	-1.70213
-1.2225	-0.20417	-1.16997	-0.8606	-1.22221	-1.72555
-1.22235	-0.48766	-1.16981	-0.83439	-1.22205	-1.53893
-1.2222	-0.41843	-1.16966	-0.80813	-1.2219	-1.17685
-1.22205	-0.45579	-1.16951	-0.82275	-1.22175	-1.13766
-1.22189	-0.70302	-1.16935	-1.10208	-1.2216	-1.39886
-1.22174	-1.02167	-1.1692	-1.3814	-1.22144	-1.37271
-1.22159	-0.98761	-1.16905	-1.66067	-1.22129	-0.84002
-1.22144	-0.93486	-1.1689	-1.90093	-1.22114	-0.17728
-1.22128	-1.09199	-1.16874	-1.89269	-1.22099	0.25027
-1.22113	-1.30626	-1.16859	-1.88446	-1.22083	0.28669
-1.22098	-1.16891	-1.16844	-1.87617	-1.22068	-0.15802
-1.22082	-0.8997	-1.16828	-1.86261	-1.22053	-0.86449
-1.22067	-0.6305	-1.16813	-1.81726	-1.22037	-1.19041
-1.22052	-0.33932	-1.16798	-1.77157	-1.22022	-0.86084
-1.22037	-0.04814	-1.16783	-1.72589	-1.22007	-0.4113
-1.22021	-0.23054	-1.16767	-1.61566	-1.21992	-0.28141
-1.22006	-0.41184	-1.16752	-1.09104	-1.21976	-0.09203
-1.21991	-0.47008	-1.16737	-0.57094	-1.21961	0.46629
-1.21975	-0.03605	-1.16722	-0.08193	-1.21946	0.74761
-1.2196	0.66608	-1.16706	0.36017	-1.2193	0.10033
-1.21945	1.01659	-1.16691	0.42384	-1.21915	-0.95295
-1.2193	0.75178	-1.16676	-0.00975	-1.219	-1.4712
-1.21914	0.27601	-1.1666	-0.36578	-1.21885	-1.47673
-1.21899	-0.04704	-1.16645	-0.18552	-1.21869	-1.51638
-1.21884	-0.01847	-1.1663	0.24325	-1.21854	-1.42441
-1.21868	0.35292	-1.16615	0.52691	-1.21839	-0.68861
-1.21853	0.93528	-1.16599	-0.12235	-1.21823	0.38397
-1.21838	1.21877	-1.16584	-0.67025	-1.21808	1.0192
-1.21823	1.01	-1.16569	-0.4904	-1.21793	1.16262
-1.21807	0.5507	-1.16553	0.13883	-1.21778	1.25594
-1.21792	0.30238	-1.16538	0.45709	-1.21762	1.19113
-1.21777	0.58147	-1.16523	0.69771	-1.21747	0.61899
-1.21762	0.86056	-1.16508	0.36294	-1.21732	-0.05227
-1.21746	0.73091	-1.16492	-0.42054	-1.21717	-0.12529
-1.21731	0.60125	-1.16477	-0.89307	-1.21701	0.20166
-1.21716	0.41445	-1.16462	-1.31634	-1.21686	0.2351
-1.217	0.22766	-1.16446	-1.34614	-1.21671	0.09238
-1.21685	0.32215	-1.16431	-0.8781	-1.21655	0.44798
-1.2167	0.62762	-1.16416	-0.48769	-1.2164	1.2391
-1.21655	1.01	-1.16401	-0.63364	-1.21625	1.80842
-1.21639	1.04186	-1.16385	-1.02861	-1.2161	2.12299
-1.21624	0.58147	-1.1637	-1.27284	-1.21594	2.612
-1.21609	0.12108	-1.16355	-0.55319	-1.21579	2.95303
-1.21593	0.13866	-1.1634	0.09135	-1.21564	2.34232
-1.21578	0.15734	-1.16324	0.2546	-1.21548	1.00856
-1.21563	0.17601	-1.16309	0.413	-1.21533	0.15669
-1.21548	0.19469	-1.16294	0.5403	-1.21518	0.21791
-1.21532	0.1903	-1.16278	0.66599	-1.21503	0.32819
-1.21517	0.187	-1.16263	0.70365	-1.21487	-0.1857
-1.21502	-0.21626	-1.16248	0.28754	-1.21472	-0.86005
-1.21486	-0.61951	-1.16233	0.15125	-1.21457	-1.03599
-1.21471	-0.75137	-1.16217	0.02264	-1.21442	-0.84838
-1.21456	-0.53051	-1.16202	-0.05674	-1.21426	-0.80543
-1.21441	-0.38877	-1.16187	-0.02929	-1.21411	-1.0164
-1.21425	-0.45799	-1.16171	0.75981	-1.21396	-1.21409
-1.2141	-0.40415	-1.16156	1.98322	-1.2138	-1.1304
-1.21395	-0.34921	-1.16141	2.72477	-1.21365	-0.67124
-1.2138	-0.30855	-1.16126	2.9349	-1.2135	-0.03878
-1.21364	-0.2668	-1.1611	2.92741	-1.21335	0.33351
-1.21349	-0.58655	-1.16095	2.89169	-1.21319	0.27412
-1.21334	-0.9052	-1.1608	2.59755	-1.21304	0.13096
-1.21318	-1.22385	-1.16064	1.80115	-1.21289	0.23497
-1.21303	-1.5425	-1.16049	1.05139	-1.21273	0.44529
-1.21288	-1.537	-1.16034	0.79417	-1.21258	0.58083
-1.21273	-1.53041	-1.16019	0.42812	-1.21243	0.76275
-1.21257	-1.10298	-1.16003	-0.43045	-1.21228	0.85447
-1.21242	-0.67445	-1.15988	-1.18019	-1.21212	0.24586
-1.21227	-0.73049	-1.15973	-1.37586	-1.21197	-1.06868
-1.21211	-0.78543	-1.15958	-1.20887	-1.21182	-1.90997
-1.21196	-0.84037	-1.15942	-1.04187	-1.21166	-1.35154
-1.21181	-0.89531	-1.15927	-0.87488	-1.21151	-0.16033
-1.21166	-1.081	-1.15912	-0.64956	-1.21136	0.24369
-1.2115	-1.2656	-1.15896	-0.12899	-1.21121	-0.32729
-1.21135	-1.4502	-1.15881	-0.1398	-1.21105	-1.06744
-1.2112	-1.6348	-1.15866	-0.36821	-1.2109	-1.74254
-1.21105	-1.50294	-1.15851	-0.46033	-1.21075	-2.65205
-1.21089	-1.37109	-1.15835	0.3189	-1.2106	-3.38052
-1.21074	-1.23923	-1.1582	0.98664	-1.21044	-3.05561
-1.21059	-1.10738	-1.15805	0.86166	-1.21029	-1.85639
-1.21043	-0.91069	-1.15789	0.26687	-1.21014	-0.96209
-1.21028	-0.71291	-1.15774	-0.15207	-1.20998	-0.89946
-1.21013	-0.51513	-1.15759	-0.64525	-1.20983	-1.04634
-1.20998	-0.31734	-1.15744	-1.61502	-1.20968	-0.87217
-1.20982	-0.36569	-1.15728	-2.41907	-1.20953	-0.57828
-1.20967	-0.41404	-1.15713	-2.03433	-1.20937	-0.39267
-1.20952	-0.46238	-1.15698	-0.85448	-1.20922	-0.21479
-1.20936	-0.51073	-1.15682	0.02997	-1.20907	-0.08384
-1.20921	-0.70412	-1.15667	0.36519	-1.20891	-0.12563
-1.20906	-0.89641	-1.15652	0.29077	-1.20876	-0.02927
-1.20891	-1.0887	-1.15637	-0.24169	-1.20861	0.54867
-1.20875	-1.28099	-1.15621	-0.52551	-1.20846	1.10928
-1.2086	-1.13045	-1.15606	-0.73537	-1.2083	0.80212
-1.20845	-0.97992	-1.15591	-0.47285	-1.20815	-0.26066
-1.20829	-0.82938	-1.15576	-0.21	-1.208	-1.16839
-1.20814	-0.67885	-1.1556	0.05285	-1.20784	-1.62333
-1.20799	-0.64808	-1.15545	0.2248	-1.20769	-2.11984
-1.20784	-0.61621	-1.1553	-0.18365	-1.20754	-2.71494
-1.20768	-0.31185	-1.15514	-0.59178	-1.20739	-2.78001
-1.20753	0.20349	-1.15499	-0.99991	-1.20723	-2.13465
-1.20738	0.6485	-1.15484	-1.28557	-1.20708	-1.37801
-1.20723	0.60125	-1.15469	-0.7894	-1.20693	-0.86019
-1.20707	0.14085	-1.15453	-0.29778	-1.20678	-0.26482
-1.20692	-0.31954	-1.15438	0.16277	-1.20662	0.56848
-1.20677	-0.31185	-1.15423	0.6752	-1.20647	1.30626
-1.20661	-0.30306	-1.15407	1.44093	-1.20632	1.78548
-1.20646	-0.29537	-1.15392	1.54907	-1.20616	2.19693
-1.20631	-0.28658	-1.15377	0.5538	-1.20601	2.47574
-1.20616	-0.21735	-1.15362	-0.8855	-1.20586	2.32312
-1.206	-0.14703	-1.15346	-1.80374	-1.20571	1.90869
-1.20585	-0.07781	-1.15331	-1.46932	-1.20555	1.72416
-1.2057	-0.00748	-1.15316	-0.62236	-1.2054	1.65523
-1.20554	0.16283	-1.153	-0.36001	-1.20525	1.12836
-1.20539	0.33424	-1.15285	-0.65731	-1.20509	0.23193
-1.20524	0.50455	-1.1527	-0.95947	-1.20494	-0.24399
-1.20509	0.67597	-1.15255	-1.29266	-1.20479	-0.01491
-1.20493	0.14305	-1.15239	-1.5801	-1.20464	0.37539
-1.20478	-0.38877	-1.15224	-1.57786	-1.20448	0.54309
-1.20463	-0.21845	-1.15209	-1.57561	-1.20433	0.64894
-1.20447	0.3749	-1.15194	-1.57331	-1.20418	0.69745
-1.20432	0.49357	-1.15178	-1.57074	-1.20402	0.44329
-1.20417	-0.09099	-1.15163	-1.5685	-1.20387	0.14657
-1.20402	-0.64918	-1.15148	-1.56625	-1.20372	0.40532
-1.20386	-0.50414	-1.15132	-1.56395	-1.20357	1.02853
-1.20371	-0.12176	-1.15117	-1.53863	-1.20341	1.12305
-1.20356	0.26062	-1.15102	-1.36864	-1.20326	0.54454
-1.20341	-0.01627	-1.15087	-1.19865	-1.20311	0.19068
-1.20325	-0.29317	-1.15071	-1.02861	-1.20296	0.50631
-1.2031	-0.45579	-1.15056	-0.8973	-1.2028	0.75355
-1.20295	-0.61841	-1.15041	-1.01488	-1.20265	0.298
-1.20279	-0.07781	-1.15025	-1.13245	-1.2025	-0.3654
-1.20264	0.4628	-1.1501	-1.24997	-1.20234	-0.49542
-1.20249	1.17921	-1.14995	-1.32332	-1.20219	-0.19833
-1.20234	1.89563	-1.1498	-1.11738	-1.20204	-0.05811
-1.20218	1.62752	-1.14964	-0.91145	-1.20189	-0.23775
-1.20203	1.35942	-1.14949	-0.70546	-1.20173	-0.54298
-1.20188	1.35502	-1.14934	-0.53823	-1.20158	-0.83427
-1.20172	1.35062	-1.14918	-0.61985	-1.20143	-0.96788
-1.20157	0.643	-1.14903	-0.70148	-1.20127	-0.77494
-1.20142	-0.06352	-1.14888	-0.78305	-1.20112	-0.3873
-1.20127	-0.1734	-1.14873	-0.8149	-1.20097	-0.12498
-1.20111	-0.28218	-1.14857	-0.53216	-1.20082	0.1511
-1.20096	0.02988	-1.14842	-0.24914	-1.20066	0.83332
-1.20081	0.34303	-1.14827	0.0336	-1.20051	1.68267
-1.20065	0.62432	-1.14812	0.22552	-1.20036	1.82323
-1.2005	0.90561	-1.14796	-0.16271	-1.2002	0.97196
-1.20035	0.76497	-1.14781	-0.55067	-1.20005	-0.079
-1.2002	0.62542	-1.14766	-0.9389	-1.1999	-0.53419
-1.20004	0.13316	-1.1475	-1.19222	-1.19975	-0.5084
-1.19989	-0.358	-1.14735	-0.58896	-1.19959	-0.42478
-1.19974	-0.14703	-1.1472	0.01457	-1.19944	-0.21778
-1.19959	0.06504	-1.14705	0.61782	-1.19929	0.34362
-1.19943	0.74189	-1.14689	1.07813	-1.19914	1.04312
-1.19928	1.41875	-1.14674	0.627	-1.19898	1.42469
-1.19913	1.39238	-1.14659	0.17614	-1.19883	1.28855
-1.19897	1.36711	-1.14643	-0.275	-1.19868	0.69213
-1.19882	1.18251	-1.14628	-0.62473	-1.19852	-0.2033
-1.19867	0.99901	-1.14613	-0.33151	-1.19837	-1.02027
-1.19852	0.81441	-1.14598	-0.038	-1.19822	-1.32546
-1.19836	0.63092	-1.14582	0.25522	-1.19807	-1.09396
-1.19821	0.47708	-1.14567	0.56826	-1.19791	-0.67976
-1.19806	0.32325	-1.14552	1.00527	-1.19776	-0.23021
-1.1979	0.16942	-1.14536	1.44255	-1.19761	0.34543
-1.19775	0.01669	-1.14521	1.87956	-1.19745	0.77532
-1.1976	0.53092	-1.14506	2.19511	-1.1973	0.4352
-1.19745	1.04626	-1.14491	1.73649	-1.19715	-0.72382
-1.19729	1.56049	-1.14475	1.27813	-1.197	-1.85273
-1.19714	2.07583	-1.1446	0.81951	-1.19684	-2.15559
-1.19699	1.50665	-1.14445	0.25528	-1.19669	-1.76797
-1.19683	0.93858	-1.1443	-0.98215	-1.19654	-1.38241
-1.19668	0.3705	-1.14414	-2.06944	-1.19638	-1.40316
-1.19653	-0.19758	-1.14399	-2.02209	-1.19623	-1.69732
-1.19638	-0.37888	-1.14384	-0.78545	-1.19608	-1.88996
-1.19622	-0.56018	-1.14368	0.5082	-1.19593	-1.68237
-1.19607	-0.74148	-1.14353	0.8583	-1.19577	-1.1462
-1.19592	-0.92278	-1.14338	0.5516	-1.19562	-0.77875
-1.19577	-0.56457	-1.14323	0.83954	-1.19547	-0.96586
-1.19561	-0.20527	-1.14307	1.74833	-1.19532	-1.40708
-1.19546	0.15404	-1.14292	2.57921	-1.19516	-1.44724
-1.19531	0.51334	-1.14277	2.78281	-1.19501	-0.91769
-1.19515	0.34523	-1.14261	2.14435	-1.19486	-0.2366
-1.195	0.17711	-1.14246	1.41764	-1.1947	0.26199
-1.19485	0.009	-1.14231	0.76135	-1.19455	0.57998
[truncated: 96,896 more rows]

## Sheet: Fig.8
t / s	p_C predicted	p_D predicted	p_C observed	p_D observed
[truncated: 14,400 more rows]
